# Supplementary material for: Optimization of Methods for the Quantitative Analysis of Global Cell Surface Proteome and Cell Surface Polarization
Source: Int J Mol Sci. 2025 Nov 28;26(23):11570. doi: 10.3390/ijms262311570 (PMC12692164; doi:10.3390/ijms262311570)
Supplement: Supplementary file 1 [file ijms-26-11570-s001.zip › Supplementary_Tables.xlsx]

## Sheet: Columns_Table_S1
Column name	Description
Protein ID	UniProt accession number
Entry Name	UniProt protein name
Gene	UniProt gene name
Protein Description	UniProt protein description
Detected peptides	Number of identified peptides
Labeled peptides	Number of identified biotin labeled peptides
Assigned Modifications	Assigned Modifications
Modified Sequences	List of identified peptides with modified sequences

## Sheet: Supplementary_Table_S1
Protein ID	Entry Name	Gene	Protein Description	Detected peptides	Labeled peptides	Assigned Modifications	Modified Sequences
A0A140T897	A0A140T897_BOVIN	ALB	Albumin	348	144	C(-17.0265);C(57.0215);K(145.0197);K(57.0215);M(15.9949);N(0.9840);Q(-17.0265);N-term(145.0197);N-term(57.0215)	ADLAK[145.0197]YIC[57.0215]DNQDTISSK;ADLAK[57.0215]YIC[57.0215]DNQDTISSK;ADLAKYIC[57.0215]DN[0.9840]QDTISSK;ADLAKYIC[57.0215]DNQDTISSK;ADLAKYIC[57.0215]DNQDTISSK[57.0215];AEFVEVTK;AEFVEVTK[145.0197]LVTDLTK;AEFVEVTK[145.0197]LVTDLTK[57.0215];AEFVEVTK[57.0215];AEFVEVTK[57.0215]LVTDLTK[145.0197];AEFVEVTKLVTDLTK;AEFVEVTKLVTDLTKVHKEC[57.0215]C[57.0215]HGDLLEC[57.0215]ADDR;AFDEK[145.0197]LFTFHADIC[57.0…
P12763	FETUA_BOVIN	AHSG	Alpha-2-HS-glycoprotein	208	95	C(-17.0265);C(57.0215);K(145.0197);K(57.0215);N(0.9840);Q(-17.0265);N-term(145.0197);N-term(57.0215)	AHYDLRHTFSGVASVESSSGEAFHVGK;AHYDLRHTFSGVASVESSSGEAFHVGK[145.0197];AQFVPLPVSVSVEFAVAATDC[57.0215]IAK;AQFVPLPVSVSVEFAVAATDC[57.0215]IAK[57.0215];C[-17.0265]DSSPDSAEDVR;C[-17.0265]DSSPDSAEDVRK;C[-17.0265]DSSPDSAEDVRKLC[57.0215]PDC[57.0215]PLLAPLN[0.9840]DSR;C[57.0215]DSSPDSAEDVR;C[57.0215]DSSPDSAEDVRKLC[57.0215]PDC[57.0215]PLLAPLN[0.9840]DSR;EPAC[57.0215]DDPDTEQAALAAVDYINK[145.0197]HLPR;EVVDPTK[145.…
G3X6N3	G3X6N3_BOVIN	TF	Serotransferrin	202	45	C(-17.0265);C(57.0215);K(145.0197);K(57.0215);M(15.9949);N(0.9840);Q(-17.0265);N-term(145.0197);N-term(57.0215)	AAAN[0.9840]FFSASC[57.0215]VPC[57.0215]ADQSSFPKLC[57.0215]QLC[57.0215]AGK;AAANFFSASC[57.0215]VPC[57.0215]ADQSSFPK;AAANFFSASC[57.0215]VPC[57.0215]ADQSSFPKLC[57.0215]QLC[57.0215]AGK;AISNNEADAVTLDGGLVYEAGLKPNNLKPVVAEFHGTK;AM[15.9949]TNLRQC[57.0215]STSK[145.0197]LLEAC[57.0215]TFHKP;AM[15.9949]TNLRQC[57.0215]STSKLLEAC[57.0215]TFHKP;ATC[57.0215]VEKILNKQQDDFGK;C[-17.0265]ASFRENVLR;C[-17.0265]LASIAKK;C[-…
Q2UVX4	CO3_BOVIN	C3	Complement C3	91	21	C(57.0215);K(145.0197);M(15.9949);N(0.9840);Q(-17.0265);N-term(145.0197);N-term(57.0215)	ADIGC[57.0215]TPGSGRNYAGVFTDAGLTLK;AGDFLENHYR;AILYNYR;AILYNYREAENLKVR;DGALELAR;DGALELARSDLDDDIIPEEDIISR;DPLTITVR;EEVPAADLSDQVPDTESETK;EYVLPSFEVQLEPEEK;GYTQQLAFR;HHRPGQQITLK;HIPVVTQGSN[0.9840]VQSLTQDDGVAK;HIPVVTQGSNVQSLTQDDGVAK;HQQTITIPAR;HRILWESASLLR;ILLQGTPVAQM[15.9949]TEDAIDGER;ILWESASLLR;ISLTHSLTR;ISLTHSLTRVPINDGNGEAILK[145.0197]R;ISLTHSLTRVPINDGNGEAILKR;IWDVVEKADIGC[57.0215]TPGSGR;KGYTQQLAFR;…
Q58D62	FETUB_BOVIN	FETUB	Fetuin-B	88	36	C(57.0215);K(145.0197);K(57.0215);M(15.9949);N(0.9840);Q(-17.0265);N-term(145.0197);N-term(57.0215)	AIFYINKEK;AIFYINKEKR;AVPK[145.0197]GSVQYLPDWDK[57.0215]KR;AVPK[145.0197]GSVQYLPDWDKKR;AVPKGSVQYLPDWDK[145.0197]KR;AVPKGSVQYLPDWDKKR;DGYVLSLN[0.9840]R;DGYVLSLN[0.9840]RVSDAR;DGYVLSLNR;DGYVLSLNRVSDAR;DRKDGYVLSLNR;DRKDGYVLSLNRVSDAR;FM[15.9949]ETATESLAK;FM[15.9949]ETATESLAK[57.0215];FMETATESLAK;GSVQYLPDWDK;GSVQYLPDWDK[145.0197]KR;GSVQYLPDWDK[57.0215]K[145.0197]R;GSVQYLPDWDKK[145.0197]R;GSVQYLPDWDKKR;…
P34955	A1AT_BOVIN	SERPINA1	Alpha-1-antiproteinase	78	40	K(145.0197);K(57.0215);M(15.9949);N(0.9840);N-term(145.0197);N-term(57.0215)	AALTIDEK;AALTIDEK[57.0215];ADLSGITK;ADLSGITK[145.0197]EQPLK;ADLSGITK[145.0197]EQPLKVSK;ADLSGITK[145.0197]EQPLKVSK[57.0215];ADLSGITKEQPLK;ADLSGITKEQPLK[145.0197]VSK;ADLSGITKEQPLK[145.0197]VSK[57.0215];ADLSGITKEQPLKVSK;ADLSGITKEQPLKVSK[145.0197]ALHK;ADLSGITKEQPLKVSKALHK;ALHK[145.0197]AALTIDEK;ALHK[145.0197]AALTIDEK[57.0215];ALHKAALTIDEK;DFHVDEQTTVK;DFHVDEQTTVK[145.0197]VPM[15.9949]M[15.9949]NR;DFHV…
Q7SIH1	A2MG_BOVIN	A2M	Alpha-2-macroglobulin	76	8	C(57.0215);K(145.0197);M(15.9949);N(0.9840);Q(-17.0265);N-term(145.0197);N-term(57.0215)	AFTNSKIHKPKIC[57.0215]PQPEEHR;AGALC[57.0215]LSR;AGALC[57.0215]LSRDTGLGLSPTASLR;AILYLNTGYQR;APSAEVEMTAYVILAHVTAQPAPNPEDLKR;ASFSVLGDILGSAM[15.9949]R;DFVHFDDTSEPPTETVR;DLKPAIVK;DTGLGLSPTASLR;DTIIKPLLVEPEGLEK;GATEITTTITK;GATEITTTITKLSFVTVDSNLRR;GIPFTGK;GIPFTGK[145.0197]VLLVDGK;GIPFTGKVLLVDGK;GSGGTAEHPFTVEEFVLPK;GSGGTAEHPFTVEEFVLPKFEVQVR;HFDGSYSTFGEHR;HFPPAAATDTAADAHDPARPGAK;IAQWQNLEVENGLQQLTFPLSSEPFQ…
A0A3Q1LK49	A0A3Q1LK49_BOVIN	ITIH2	Inter-alpha-trypsin inhibitor heavy chain 2	45	18	C(57.0215);K(145.0197);K(57.0215);M(15.9949);N(0.9840);N-term(145.0197);N-term(57.0215)	AHIAFK[145.0197]PTVAQQR;AHIAFK[145.0197]PTVAQQRK;AHIAFKPTVAQQR;AHIAFKPTVAQQRK;AKGK[145.0197]TAGLVR;ALDM[15.9949]EDFKTEVSIAPGAK;ALDMEDFK[57.0215]TEVSIAPGAK;FYN[0.9840]QVSTPLLR;FYNQVSTPLLR;GK[145.0197]TAGLVR;GPQKAHIAFKPTVAQQR;HLEVDVR;IIEPQGLR;IQPSGGTNINEALLR;IYGNQDTSVQLK;IYGNQDTSVQLK[145.0197]K;IYGNQDTSVQLKK;IYGNQDTSVQLKK[145.0197]FYNQVSTPLLR;IYGNQDTSVQLKKFYNQVSTPLLR;KFYNQVSTPLLR;LAK[145.0197]HLEVD…
P00735	THRB_BOVIN	F2	Prothrombin	43	11	C(-17.0265);C(57.0215);K(145.0197);K(57.0215);M(15.9949);N(0.9840);Q(-17.0265);N-term(145.0197);N-term(57.0215)	ALSKDQDFNPAVPLAENFC[57.0215]R;C[-17.0265]LAWSSEQAK;C[-17.0265]LAWSSEQAK[145.0197]ALSK;C[-17.0265]LAWSSEQAK[57.0215];C[57.0215]LAWSSEQAK;C[57.0215]LAWSSEQAK[145.0197]ALSK;C[57.0215]LAWSSEQAK[57.0215];EEC[57.0215]SVPVC[57.0215]GQDR;EEC[57.0215]SVPVC[57.0215]GQDRVTVEVIPR;EKLNEC[57.0215]LEGNC[57.0215]AEGVGM[15.9949]NYR;ENFC[57.0215]RNPDGSITGPWC[57.0215]YTTSPTLR;KQVQDQTEK[145.0197]ELFESYIEGR;LAVTTSGSR…
Q3ZBS7	Q3ZBS7_BOVIN	VTN	Vitronectin	43	7	C(-17.0265);C(57.0215);K(145.0197);K(57.0215);N(0.9840);N-term(57.0215)	AVRPGYPK[145.0197]LIR;AVRPGYPKLIR;C[-17.0265]TEGFN[0.9840]ATR;C[-17.0265]TEGFN[0.9840]ATRK;DVWGIEGPIDAAFTR;FQDGVLEPDFPR;FQDGVLEPDFPRN[0.9840]ISDGFGGIPDDVDAALALPAHNFNGR;FQDGVLEPDFPRN[0.9840]ISDGFGGIPDDVDAALALPAHNFNGRER;FQDGVLEPDFPRNISDGFGGIPDDVDAALALPAHN[0.9840]FNGR;FQDGVLEPDFPRNISDGFGGIPDDVDAALALPAHN[0.9840]FNGRER;FQDGVLEPDFPRNISDGFGGIPDDVDAALALPAHNFN[0.9840]GRER;FQDGVLEPDFPRNISDGFGGIPDDVDAALALPA…
Q2KJF1	A1BG_BOVIN	A1BG	Alpha-1B-glycoprotein	42	2	C(57.0215);K(145.0197);N(0.9840);N-term(57.0215)	AGEEEPLAVAWSTHGPADLVLTSVGPQHAGTYSC[57.0215]R;AGEEEPLAVAWSTHGPADLVLTSVGPQHAGTYSC[57.0215]RYR;AGN[0.9840]YSC[57.0215]SYRTHAAGTPSEPSATVTIEELDPPPAPTLTVDRESAK;AGVRFALVR;AGVRFALVRK;AGVRFALVRK[145.0197]DAGGR;AGVRFALVRKDAGGR;ALWTGALTPGR;ALWTGALTPGRDAVLR;ALWTGALTPGRDAVLRC[57.0215]EAEVPDVSFLLLR;ASTSPDRVFFR;ASTSPDRVFFRLSALAAGDGSGYTC[57.0215]R;ASTSPDRVFFRLSALAAGDGSGYTC[57.0215]RYR;C[57.0215]EAEVPDVSFLLLR;DAV…
A0AAA9S3H4	A0AAA9S3H4_BOVIN	LOC107131209	Complement component 4A	37	5	C(57.0215);K(145.0197);K(57.0215);N(0.9840);N-term(145.0197);N-term(57.0215)	AAGLAFSDGDHRTEIR;ALVALGAVDTALYAVGGK;ANTFLGAK;ATADQTRNFLVR;AYRPGDTVK[145.0197]LNLKTESR;FAC[57.0215]YSPR;FGLLGEDGEKTFLR;GHLFLQTDQPVYNPGQQVR;GQQDLEGYR;GSFDFPVGDAISK;HRTPC[57.0215]AQLNSFLQEYGTQGC[57.0215]QV;IGVPLSVAVK;IGVPLSVAVKLQDAPSGQVVR;KYVLPNFEVK;LLLFSPSVVR;LLLFSPSVVRIGVPLSVAVK;LLLFSPSVVRIGVPLSVAVKLQDAPSGQVVR;LLSTLC[57.0215]SADVC[57.0215]QC[57.0215]AEGK[57.0215]C[57.0215]PR;LLSTLC[57.0215]SADVC[5…
Q3SZ57	FETA_BOVIN	AFP	Alpha-fetoprotein	37	14	C(57.0215);K(145.0197);K(57.0215);M(15.9949);N(0.9840);Q(-17.0265);N-term(145.0197);N-term(57.0215)	AAPASIPPFPVLEPVTSC[57.0215]K;AAPASIPPFPVLEPVTSC[57.0215]KSYKENR;AITVTK[145.0197]VSQKFPK;AITVTKVSQKFPK;DK[145.0197]DLSM[15.9949]AR;ELFINRYIYEIAR;FLGDRDFN[0.9840]QLSSR;FLGDRDFNQLSSR;FTYEYSR;FTYEYSRR;FTYEYSRRHTK;HEENPINPGVDQC[57.0215]C[57.0215]TSSYSNR;HTK[145.0197]LAVPIILR;HTKLAVPIILR;IIPHC[57.0215]C[57.0215]K[145.0197]AEN[0.9840]ATEC[57.0215]FETK;IIPHC[57.0215]C[57.0215]KAEN[0.9840]ATEC[57.0215]FET…
E1B726	E1B726_BOVIN	PLG	Plasminogen	34	8	C(57.0215);K(145.0197);K(57.0215);M(15.9949);N(0.9840);N-term(145.0197);N-term(57.0215)	DVILYEKR;EAHLPVIEN[0.9840]KVC[57.0215]NRNEYLDGR;EAHLPVIENK[145.0197]VC[57.0215]NRNEYLDGR;EAHLPVIENKVC[57.0215]NRNEYLDGR;EQSVQEIPVSR;GTTAETK[145.0197]SGVTC[57.0215]QK;IVGGC[57.0215]VSKPHSWPWQVSLRR;IYLLEC[57.0215]K;IYLLEC[57.0215]KTGN[0.9840]GQTYR;KLFDYC[57.0215]DVPQC[57.0215]ESSFDC[57.0215]GKPK;KLFDYC[57.0215]DVPQC[57.0215]ESSFDC[57.0215]GKPKVEPK;LFREPSQADIALLK;LFREPSQADIALLK[145.0197]LSRPAIITK;LF…
P81187	CFAB_BOVIN	CFB	Complement factor B	31	11	C(57.0215);K(145.0197);N(0.9840);N-term(145.0197);N-term(57.0215)	AAYYN[0.9840]LSDEISFR;ASC[57.0215]ERDALRAPGYEK;C[57.0215]YDGYTLR;DALRAPGYEK;DALRAPGYEK[145.0197]VKDVSEVVTPR;DVSEVVTPR;FLC[57.0215]TGGVDPYADPNTC[57.0215]K[145.0197]GDSGGPLIIHKR;FLC[57.0215]TGGVDPYADPNTC[57.0215]KGDSGGPLIIHK[145.0197]R;FLC[57.0215]TGGVDPYADPNTC[57.0215]KGDSGGPLIIHKR;GIPEFYDYDVALVR;KVGSQYRLEDR;LEDRVTYYC[57.0215]NR;LEDRVTYYC[57.0215]NRGLTLR;LKYETTIRPIC[57.0215]LPC[57.0215]TEGSIQALRLP…
A0A3Q1MA31	A0A3Q1MA31_BOVIN	ITIH4	Inter-alpha-trypsin inhibitor heavy chain 4	29	10	C(57.0215);K(145.0197);N(0.9840);N-term(145.0197);N-term(57.0215)	AAAQEQYSAAVAR;AAAQEQYSAAVARGESAGLVR;ELKLDYQESPPGK;ELKLDYQESPPGKEISC[57.0215]WSVEL;FAHTVITSR;FAHTVITSRVVNKADAVR;FKPTLSQQQK;FKPTLSQQQK[145.0197]YPEKQDTVLDGSFIVR;FKPTLSQQQKYPEK[145.0197]QDTVLDGSFIVR;FKPTLSQQQKYPEKQDTVLDGSFIVR;LAEALTTSQN[0.9840]K[145.0197]TK;LAEALTTSQN[0.9840]K[145.0197]TKAHVR;LAEALTTSQN[0.9840]KTK;LAEALTTSQN[0.9840]KTK[145.0197]AHVR;LLN[0.9840]GTPLFGPPGPPAAASPFHR;LREQSPDVLLAQIR;n[14…
P01966	HBA_BOVIN	HBA	Hemoglobin subunit alpha	27	16	K(145.0197);K(57.0215);M(15.9949);N(0.9840);N-term(145.0197);N-term(42.0106);N-term(57.0215)	AAWGK[145.0197]VGGHAAEYGAEALER;AAWGKVGGHAAEYGAEALER;AVEHLDDLPGALSELSDLHAHK;GHGAK[145.0197]VAAALTK;LRVDPVNFK;M[15.9949]FLSFPTTK;M[15.9949]FLSFPTTK[57.0215];MFLSFPTTK;n[145.0197]AAWGKVGGHAAEYGAEALER;n[145.0197]GHGAKVAAALTK;n[145.0197]VLSAADK[145.0197]GN[0.9840]VK;n[145.0197]VLSAADK[145.0197]GNVK;n[145.0197]VLSAADK[145.0197]GNVK[57.0215];n[145.0197]VLSAADK[57.0215]GNVK;n[145.0197]VLSAADKGN[0.9840]VK…
F1N0I3	F1N0I3_BOVIN	F5	Coagulation factor V	26	10	K(145.0197);K(57.0215);M(15.9949);N(0.9840);Q(-17.0265);N-term(145.0197);N-term(57.0215)	EEK[145.0197]PAYHVPLSPR;EGLPLIR;KEEKPAYHVPLSPR;KKEEK[145.0197]PAYHVPLSPR;LIAN[0.9840]NFAESLK;LIAN[0.9840]NFAESLK[145.0197];LIANNFAESLK;LK[145.0197]EGLPLIR;LK[57.0215]EGLPLIR;LKEGLPLIR;M[15.9949]GPWEDIPSDLLLLQQK;M[15.9949]GPWEDIPSDLLLLQQKDPYK;N[0.9840]RLKEGLPLIR;n[145.0197]EEKPAYHVPLSPR;n[145.0197]KEEKPAYHVPLSPR;n[145.0197]KKEEKPAYHVPLSPR;n[145.0197]NRLKEGLPLIR;n[57.0215]LK[145.0197]EGLPLIR;n[57.0…
F1MQ37	F1MQ37_BOVIN	MYH9	Myosin-9	25	16	C(57.0215);K(145.0197);Q(-17.0265);N-term(145.0197)	ANLQIDQLNTDLNLER;EK[145.0197]QLAAENR;EKETK[145.0197]ALSLAR;EQEVNILK[145.0197]R;EQEVNILKR;HSQAVEELAEQLEQTK[145.0197]R;IAQLEEELEEEQGNTELVNDR;IAQLEEELEEEQGNTELVNDRLK;IRELESQISELQEDLESER;KANLQIDQLNTDLNLER;LQQELDDLLVDLDHQR;LSLSTK[145.0197]LK;n[145.0197]EKETKALSLAR;n[145.0197]EKQLAAENR;n[145.0197]KANLQIDQLNTDLNLER;n[145.0197]KFDQLLAEEK;n[145.0197]Q[-17.0265]KHSQAVEELAEQLEQTKR;NAEQYKDQADK[145.0197]ASTR;…
P28800	A2AP_BOVIN	SERPINF2	Alpha-2-antiplasmin	24	8	C(57.0215);K(145.0197);M(15.9949);N(0.9840);N-term(145.0197);N-term(57.0215)	DSFQDHKGLPR;EQQDSPDGK[145.0197]DSFQDHKGLPR;EQQDSPDGKDSFQDHK[145.0197]GLPR;EQQDSPDGKDSFQDHKGLPR;FDPNLTQR;GDK[145.0197]PFDPDLK;GDKPFDPDLK;GDKPFDPDLKLGPPSEEDYAQPSSPK;GLPRGDKPFDPDLK;KAPEDC[57.0215]KLSPTPEQTR;KAPEDC[57.0215]KLSPTPEQTRR;LDN[0.9840]QEPGGQIAPK;LDNQEPGGQIAPK;LGPPSEEDYAQPSSPK;LPPLSLLK;LPPLSLLK[145.0197]LDNQEPGGQIAPK;LPPLSLLKLDN[0.9840]QEPGGQIAPK;LPPLSLLKLDNQEPGGQIAPK;LVVSSVQHQSALELSEAGVQAA…
P17690	APOH_BOVIN	APOH	Beta-2-glycoprotein 1	24	8	C(57.0215);K(145.0197);K(57.0215);N(0.9840);N-term(145.0197);N-term(57.0215)	ATVIYEGER;ATVIYEGERVAIQNK;DTATFGC[57.0215]HETYSLDGPEEVEC[57.0215]SK;FASLSVYK[145.0197]PLAGN[0.9840]NSFYGSK;FASLSVYKPLAGN[0.9840]NSFYGSK;n[145.0197]TC[57.0215]PKPDELPFSTVVPLKR;n[57.0215]TC[57.0215]PK[145.0197]PDELPFSTVVPLKR;n[57.0215]TC[57.0215]PKPDELPFSTVVPLK[145.0197]R;n[57.0215]TC[57.0215]PKPDELPFSTVVPLKR;n[57.0215]TYEPGEQIVFSC[57.0215]QPGYVSR;n[57.0215]VC[57.0215]PFAGILEN[0.9840]GTVR;RATVIYEGE…
F1MNV5	F1MNV5_BOVIN	KNG1	Kininogen 1	24	9	C(57.0215);K(145.0197);K(57.0215);M(15.9949);N(0.9840);N-term(57.0215)	AVDAALTK[145.0197]YNSENKSGNQFVLYR;AVDAALTKYNSENKSGNQFVLYR;ISSFSQKC[57.0215]DLYPVK[145.0197]DFVQPPTR;ISSFSQKC[57.0215]DLYPVKDFVQPPTR;ITEVARM[15.9949]DNPDTFYSLK;LC[57.0215]AGC[57.0215]PK[145.0197]PIPVDSPDLEEPLSHSIAK;LC[57.0215]AGC[57.0215]PK[145.0197]PIPVDSPDLEEPLSHSIAK[57.0215];LC[57.0215]AGC[57.0215]PKPIPVDSPDLEEPLSHSIAK;M[15.9949]DNPDTFYSLK;n[57.0215]ISSFSQKC[57.0215]DLYPVK[145.0197]DFVQPPTR;n[5…
Q3SZV7	HEMO_BOVIN	HPX	Hemopexin	21	5	C(57.0215);K(145.0197);M(15.9949);N(0.9840);N-term(145.0197);N-term(57.0215)	APELGHGVEGGNVAK[145.0197]PDPEVTER;APELGHGVEGGNVAKPDPEVTER;DLPQAQRM[15.9949]NSLLGC[57.0215]APHQHS;DVEELSK[145.0197]TK;DVEELSK[145.0197]TKDLPQAQR;DVEELSKTKDLPQAQR;FDPVTGEVN[0.9840]STYPR;FLRFDPVTGEVN[0.9840]STYPR;M[15.9949]NSLLGC[57.0215]APHQHS;MNSLLGC[57.0215]APHQHS;n[145.0197]TKDLPQAQR;n[57.0215]DLPQAQRMN[0.9840]SLLGC[57.0215]APHQHS;n[57.0215]DLPQAQRMNSLLGC[57.0215]APHQHS;n[57.0215]MNSLLGC[57.0215…
P62739	ACTA_BOVIN	ACTA2	Actin, aortic smooth muscle	20	6	C(57.0215);K(145.0197);K(57.0215);N(0.9840);N-term(145.0197);N-term(57.0215)	AGFAGDDAPR;AGFAGDDAPRAVFPSIVGRPR;AVFPSIVGRPR;DSYVGDEAQSK[145.0197]R;IIAPPER;IK[145.0197]IIAPPER;IKIIAPPER;LC[57.0215]YVALDFENEMATAASSSSLEK[57.0215];n[145.0197]IKIIAPPER;n[145.0197]IKIIAPPERK;n[57.0215]AGFAGDDAPR;n[57.0215]AVFPSIVGRPR;n[57.0215]EKLC[57.0215]YVALDFENEMATAASSSSLEK;n[57.0215]IK[145.0197]IIAPPER;n[57.0215]IK[145.0197]IIAPPERK;n[57.0215]LC[57.0215]YVALDFEN[0.9840]EMATAASSSSLEK;n[57.021…
F1MSZ6	F1MSZ6_BOVIN	SERPINC1	Antithrombin-III	19	4	C(57.0215);K(145.0197);M(15.9949);N(0.9840);N-term(57.0215)	AFLEVN[0.9840]EEGSEAAASTVISIAGR;AFLEVNEEGSEAAASTVISIAGR;ATEGQGSEQKIPGATNR;DIPVNPM[15.9949]C[57.0215]IYR;KATEGQGSEQK[145.0197]IPGATNR;LFGDKSITFN[0.9840]ETYQDISEVVYGAK;LPGIVAEGR;LQPLDFK[145.0197]GNAEQSR;LQPLDFKGNAEQSR;n[57.0215]SDLYVSDAFHK;n[57.0215]SPVEDVC[57.0215]TAK[145.0197]PR;n[57.0215]SPVEDVC[57.0215]TAKPR;SDLYVSDAFHK;SITFN[0.9840]ETYQDISEVVYGAK;SLNSDRVTFK;SPVEDVC[57.0215]TAK[145.0197]PR;SPVE…
P56652	ITIH3_BOVIN	ITIH3	Inter-alpha-trypsin inhibitor heavy chain H3	19	8	C(57.0215);K(145.0197);M(15.9949);N(0.9840);Q(-17.0265);N-term(145.0197);N-term(57.0215)	AVN[0.9840]HANTAKEVSFDVELPK;AVNHANTAK[145.0197]EVSFDVELPK;AVNHANTAKEVSFDVELPK;AVSQGK[145.0197]TAGLVK;EVSFDVELPK;FAHN[0.9840]VVTTR;FAHNVVTTR;GHVSFK[145.0197]PSLDQQR;GHVSFKPSLDQQR;LADEDM[15.9949]NSFK;LIQDPVTGLTVN[0.9840]GQIIGEK;LIQDPVTGLTVN[0.9840]GQIIGEK[145.0197]TGR;LIQDPVTGLTVN[0.9840]GQIIGEKTGR;n[145.0197]KGHVSFKPSLDQQR;n[57.0215]TAGLVK[145.0197]ASGR;NAQGEEKEILTAQALELSLK;Q[-17.0265]YEK[145.0197…
P07224	PROS_BOVIN	PROS1	Vitamin K-dependent protein S	18	4	C(57.0215);K(145.0197);M(15.9949);N(0.9840);N-term(145.0197);N-term(57.0215)	AGLFTAAR;AHSC[57.0215]PSVWQK[145.0197]TK;AHSC[57.0215]PSVWQK[145.0197]TKHT;DSFHSEDFQR;FSAEFDFR;LSTN[0.9840]AYPDLR;LSTNAYPDLR;n[145.0197]KDSFHSEDFQR;n[145.0197]KM[15.9949]ENALIRPINPR;n[57.0215]AGLFTAAR;n[57.0215]LSTNAYPDLR;n[57.0215]YLGC[57.0215]LGSFR;NNLELSTQLR;NNLELSTQLRK;VNRNNLELSTQLR;VNRNNLELSTQLRK;YLGC[57.0215]LGSFR;YLGC[57.0215]LGSFRAGLFTAAR
A0A3Q1MFR4	A0A3Q1MFR4_BOVIN	APOB	Apolipoprotein B	17	5	C(57.0215);K(145.0197);N-term(145.0197)	AQLSDPTLNPLVLK;GASRLEVLNFDFQAK;IYKIPGYTIPVANIEVSPFTVK;KGNVATEISIER;LEGTSSLTR;LEVLNFDFQAK;LNTNIAGLASTVDIR;LSNKINSK[145.0197]HLR;LTSSVLKC[57.0215]IR;n[145.0197]KGNVATEISIER;n[145.0197]KNVDASVTTTAR;n[145.0197]TKKGNVATEISIER;NVDASVTTTAR;SISLPSLDLVSAK;TEVIPPLIENR;VAPGEFTITF;VNQK[145.0197]ILYESR
F6QND5	F6QND5_BOVIN	FGA	Fibrinogen alpha chain	16	6	K(145.0197);M(15.9949);Q(-17.0265);N-term(145.0197)	DKDDFFTR;EEGSVSSGTK[145.0197]QEFHTGK;EEGSVSSGTKQEFHTGK;GDSVSQGTGLAPGSPR;GNLDDFFHR;GNLDDFFHRDK[145.0197]DDFFTR;GNLDDFFHRDKDDFFTR;IRPLVTQ;M[15.9949]EDEAESLEDLGFK;n[145.0197]TSTHSKQFVSSSTTVNR;Q[-17.0265]FVSSSTTVNR;SSHEFDGRTGLAPEFAALGESGSSSSK;TGLAPEFAALGESGSSSSK;TGLAPEFAALGESGSSSSK[145.0197];TGLAPEFAALGESGSSSSK[145.0197]TSTHSK;TGLAPEFAALGESGSSSSKTSTHSK[145.0197]
A0AAA9TVX5	A0AAA9TVX5_BOVIN	CFH	Complement factor H	14	3	C(57.0215);K(145.0197);N-term(145.0197)	ATC[57.0215]REGK[145.0197]VVYPR;ATC[57.0215]REGKVVYPRC[57.0215]G;DVSC[57.0215]GNPPQVENAIIHNQK;GFFPEIR;KGFFPEIR;LNDRLDYEC[57.0215]VDGYENRDGR;LYYSYRGYFPAR;n[145.0197]KGFFPEIR;SC[57.0215]DRPVFEK[145.0197]AR;VGDVLKFSC[57.0215]SQGR;VNQQFVYSC[57.0215]DHHFVPPSQR;YGYRELTPK;YLQGETVR;YRGQDKITYEC[57.0215]K
F1MJK3	F1MJK3_BOVIN	LOC506828	Pregnancy zone protein	14	1	C(57.0215);K(145.0197);M(15.9949);N(0.9840);N-term(57.0215)	HSDGSYSTFGDRDGR;IEHSFEVDEYVLPK;IEHSFEVDEYVLPKFEVQVK;ITAAPYSLC[57.0215]GLR;ITAAPYSLC[57.0215]GLRAVDK;LLLQEVALPEIPGK;LSLKLPSNVVEGSAR;n[57.0215]SLPGPIHGMATPLAGIDAR;NLLTDLEAK;SAGTFSEEFQVDEAKR;SLGEVN[0.9840]FTATAEALR;SLPGPIHGM[15.9949]ATPLAGIDAR;SQELC[57.0215]GNK[145.0197]VPHFPEIGQK;TVSWAVTPK
P06394	K1C10_BOVIN	KRT10	Keratin, type I cytoskeletal 10	13	0	N(0.9840);Q(-17.0265)	DAEAWFNEK;IRLENEIQTYR;LAADDFR;LASYLDK;LASYLDKVR;LENEIQTYR;Q[-17.0265]SVEADIN[0.9840]GLRR;Q[-17.0265]SVEADINGLR;Q[-17.0265]SVEADINGLRR;QSVEADIN[0.9840]GLRR;QSVEADINGLRR;SEITELRR;VLDELTLTK
A2I7M9	SPA32_BOVIN	SERPINA3-2	Serpin A3-2	13	1	K(145.0197);N(0.9840)	DLEAK[145.0197]LTPETLTR;DLEAKLTPETLTR;DLEAKLTPETLTRWRNSLQPR;IHELYLPK;LTPETLTR;LTPETLTRWRNSLQPR;LTPETLTRWRNSLQPRR;RIHELYLPK;RIHELYLPKFSIK;RVDGHTLASSNTDFAFSLYKQLALKNPNK;VDGHTLASSNTDFAFSLYK;WRN[0.9840]SLQPR;WRNSLQPR
P24627	TRFL_BOVIN	LTF	Lactotransferrin	13	2	C(57.0215);K(145.0197);N-term(145.0197)	APVDAFK[145.0197]EC[57.0215]HLAQVPSHAVVAR;APVDAFKEC[57.0215]HLAQVPSHAVVAR;ESPQTHYYAVAVVK;KGSNFQLDQLQGR;KLGAPSITC[57.0215]VR;KPVTEAQSC[57.0215]HLAVAPNHAVVSR;LGAPSITC[57.0215]VR;LGAPSITC[57.0215]VRR;LLC[57.0215]LDGTR;LLC[57.0215]LDGTRKPVTEAQSC[57.0215]HLAVAPNHAVVSR;LRPVAAEIYGTK;n[145.0197]KPVTEAQSC[57.0215]HLAVAPNHAVVSR;SFQLFGSPPGQR
Q3SX14	GELS_BOVIN	GSN	Gelsolin	12	2	C(57.0215);K(145.0197);N(0.9840)	AGALNSNDAFVLK;AQPVQVAEGSEPDSFWEALGGK;ATQVSK[145.0197]GIRDNER;EGGQTAPASTRLFQVR;IEGSDKVPVDPATYGQFYGGDSYIILYN[0.9840]YR;IEGSDKVPVDPATYGQFYGGDSYIILYNYR;LFAC[57.0215]SNKIGR;LKATQVSK[145.0197]GIRDNER;TPITVVK;VVEHPEFLK;YIETDPANR;YIETDPANRDR
Q0VCM5	ITIH1_BOVIN	ITIH1	Inter-alpha-trypsin inhibitor heavy chain H1	12	4	K(145.0197);M(15.9949);N-term(145.0197)	AAISGENAGLVR;DVELLYPR;EAVSDLTQHR;IADHK[145.0197]LSSFK;IADHK[145.0197]LSSFKADVR;IADHKLSSFK;IADHKLSSFK[145.0197]ADVR;IADHKLSSFKADVR;IYEDHDATQQLQGFYEQVANPLLR;KAAISGENAGLVR;M[15.9949]AVDAAVDGVVIR;n[145.0197]KAAISGENAGLVR
A0A3Q1MGB8	A0A3Q1MGB8_BOVIN	AMBP	Protein AMBP	12	5	C(57.0215);K(145.0197);N-term(145.0197)	AGPTSK[145.0197]EISVTNTHR;AGPTSK[145.0197]EISVTNTHRR;AGPTSKEISVTNTHR;HGPTITVK[145.0197]LYGREPQLR;KADSC[57.0215]QLDYSQGPC[57.0215]LGLFK;KADSC[57.0215]QLDYSQGPC[57.0215]LGLFK[145.0197]R;KADSC[57.0215]QLDYSQGPC[57.0215]LGLFKR;KGVC[57.0215]ESISGTYEK;LYGREPQLR;n[145.0197]KGVC[57.0215]ESISGTYEK;RKGVC[57.0215]ESISGTYEK;TVEAC[57.0215]NLPIVQGPC[57.0215]R
Q95121	PEDF_BOVIN	SERPINF1	Pigment epithelium-derived factor	12	3	C(57.0215);K(145.0197);N-term(145.0197)	ASFIPPLEK[145.0197]SYGTRPR;ASFIPPLEKSYGTRPR;IKASFIPPLEK;IKASFIPPLEK[145.0197]SYGTRPR;IKASFIPPLEKSYGTRPR;KTSLEDFYLDEER;KTSLEDFYLDEERTVK;LAAAVSNFGYDLYR;n[145.0197]KTSLEDFYLDEER;SASRIIFERKLR;TVQAVLTIPK;YGLDSDLNC[57.0215]K
Q5XQN5	K2C5_BOVIN	KRT5	Keratin, type II cytoskeletal 5	12	0	C(57.0215);K(57.0215);M(15.9949);N-term(57.0215)	AQYEDIANR;LLEGEEC[57.0215]R;MFFDAELSQMQTHVSDTSVVLSMDNNR;n[57.0215]SLDLDSIIAEVK;NKYEDEINKR;SFSTASAITPSVSR;SLDLDSIIAEVK;SLDLDSIIAEVK[57.0215];SLYNLGGSKR;TSFTSVSR;TTAENEFVM[15.9949]LKK;YEELQQTAGR
P02081	HBBF_BOVIN		Hemoglobin fetal subunit beta	11	5	C(57.0215);K(145.0197);K(57.0215);N-term(145.0197);N-term(42.0106)	AAVTSLFAK;AAVTSLFAK[145.0197]VKVDEVGGEALGR;n[145.0197]MLSAEEK[145.0197]AAVTSLFAK;n[145.0197]VKVDEVGGEALGR;n[42.0106]MLSAEEK[145.0197]AAVTSLFAK;n[42.0106]MLSAEEK[57.0215]AAVTSLFAK;n[42.0106]MLSAEEKAAVTSLFAK;VDEVGGEALGR;VK[145.0197]VDEVGGEALGR;VKVDEVGGEALGR;VLDSFC[57.0215]EGLKQLDDLK
Q3SZR3	A1AG_BOVIN	ORM1	Alpha-1-acid glycoprotein	11	3	C(57.0215);K(145.0197);K(57.0215);N(0.9840);N-term(57.0215)	AIQAAFFYLEPR;AIQAAFFYLEPRHAEDK[145.0197]LITR;AIQAAFFYLEPRHAEDKLITR;EYQTIEDK[57.0215]C[57.0215]VYN[0.9840]C[57.0215]SFIK;EYQTIEDKC[57.0215]VYN[0.9840]C[57.0215]SFIK;EYQTIEDKC[57.0215]VYN[0.9840]C[57.0215]SFIK[57.0215];EYQTIEDKC[57.0215]VYN[0.9840]C[57.0215]SFIKIYR;HAEDK[145.0197]LITR;HAEDKLITR;n[57.0215]AIQAAFFYLEPR;n[57.0215]HAEDK[145.0197]LITR
Q3MHN5	VTDB_BOVIN	GC	Vitamin D-binding protein	11	0	C(57.0215);N(0.9840);N-term(57.0215)	GKFPDATETDLQELVAK;GKFPDATETDLQELVAKR;HQPQEFPTYVEPTNDEIC[57.0215]EAFR;HQPQEFPTYVEPTNDEIC[57.0215]EAFRKDPK;n[57.0215]RSDFASKC[57.0215]C[57.0215]SVN[0.9840]SPPLYC[57.0215]NSEIDAEINTLQS;n[57.0215]RSDFASKC[57.0215]C[57.0215]SVNSPPLYC[57.0215]NSEIDAEINTLQS;RSDFASKC[57.0215]C[57.0215]SVNSPPLYC[57.0215]N[0.9840]SEIDAEINTLQS;RSDFASKC[57.0215]C[57.0215]SVNSPPLYC[57.0215]NSEIDAEINTLQS;SDFASKC[57.0215]C[57.0…
O46375	TTHY_BOVIN	TTR	Transthyretin	10	0	N-term(57.0215)	AADETWEPFASGK;HYTIAALLSPYSYSTTALVSSPKA;KAADETWEPFASGK;n[57.0215]AADETWEPFASGK;n[57.0215]HYTIAALLSPYSYSTTALVSSPKA;SLGISPFHEFAEVVFTANDSGPR;TSESGELHGLTTEDKFVEGLYK;TSESGELHGLTTEDKFVEGLYKVELDTK;VLDAVRGSPAANVGVK;VLDAVRGSPAANVGVKVFKK
A0A3Q1NGQ6	A0A3Q1NGQ6_BOVIN	ALDOA	Fructose-bisphosphate aldolase	10	1	C(57.0215);K(145.0197);K(57.0215);Q(-17.0265);N-term(57.0215)	ALANSLAC[57.0215]QGK;GILAADESTGSIAK[145.0197]R;LQSIGTENTEENRR;n[57.0215]VNPC[57.0215]IGGVILFHETLYQK;Q[-17.0265]LLLTADDRVNPC[57.0215]IGGVILFHETLYQK;Q[-17.0265]LLLTADDRVNPC[57.0215]IGGVILFHETLYQK[57.0215];QLLLTADDRVNPC[57.0215]IGGVILFHETLYQK;QLLLTADDRVNPC[57.0215]IGGVILFHETLYQK[57.0215];VNPC[57.0215]IGGVILFHETLYQK;VNPC[57.0215]IGGVILFHETLYQK[57.0215]
P18902	RET4_BOVIN	RBP4	Retinol-binding protein 4	9	3	C(57.0215);K(145.0197);N(0.9840);Q(-17.0265);N-term(145.0197)	DPSGFSPEVQK;DPSGFSPEVQK[145.0197]IVR;LIPHN[0.9840]GYC[57.0215]DGKSER;LIPHNGYC[57.0215]DGKSER;n[145.0197]ERDC[57.0215]RVSSFR;Q[-17.0265]RQEELC[57.0215]LAR;Q[-17.0265]YRLIPHNGYC[57.0215]DGKSER;QRQEELC[57.0215]LAR;VK[145.0197]ENFDKAR
P00741	FA9_BOVIN	F9	Coagulation factor IX	9	3	C(57.0215);K(145.0197);N-term(145.0197);N-term(57.0215)	DTDNKVVC[57.0215]SC[57.0215]TDGYR;ITVVAGEHNTEKPEPTEQKR;LAEDQKSC[57.0215]EPAVPFPC[57.0215]GR;n[145.0197]LAEDQKSC[57.0215]EPAVPFPC[57.0215]GR;n[57.0215]LAEDQKSC[57.0215]EPAVPFPC[57.0215]GR;SASILQYLK[145.0197]VPLVDRATC[57.0215]LR;SASILQYLKVPLVDRATC[57.0215]LR;SC[57.0215]EPAVPFPC[57.0215]GR;VSVSHISK[145.0197]K
Q3T003	RL18A_BOVIN	RPL18A	Large ribosomal subunit protein eL20	9	0	C(57.0215);K(57.0215);N-term(57.0215)	DLTTAGAVTQC[57.0215]YR;KSSGEIVYC[57.0215]GQVFEK;n[57.0215]DLTTAGAVTQC[57.0215]YR;n[57.0215]KSSGEIVYC[57.0215]GQVFEK;n[57.0215]SSGEIVYC[57.0215]GQVFEK;n[57.0215]SSGEIVYC[57.0215]GQVFEK[57.0215];SSGEIVYC[57.0215]GQVFEK;SSGEIVYC[57.0215]GQVFEK[57.0215];SSGEIVYC[57.0215]GQVFEKSPLR
Q3T0S6	RL8_BOVIN	RPL8	Large ribosomal subunit protein uL2	9	0	C(57.0215);K(57.0215);N-term(57.0215)	KRTELFIAAEGIHTGQFVYC[57.0215]GKK;n[57.0215]TELFIAAEGIHTGQFVYC[57.0215]GK;n[57.0215]TELFIAAEGIHTGQFVYC[57.0215]GKK;RTELFIAAEGIHTGQFVYC[57.0215]GK;RTELFIAAEGIHTGQFVYC[57.0215]GKK;TELFIAAEGIHTGQFVYC[57.0215]GK;TELFIAAEGIHTGQFVYC[57.0215]GK[57.0215];TELFIAAEGIHTGQFVYC[57.0215]GK[57.0215]K;TELFIAAEGIHTGQFVYC[57.0215]GKK
P01017	ANGT_BOVIN	AGT	Angiotensinogen	8	3	C(57.0215);K(145.0197);N-term(145.0197)	ATEK[145.0197]LEAEDR;ATEK[145.0197]LEAEDRLR;ATEKLEAEDRLR;KVEALTFQHNFLTR;n[145.0197]KVEALTFQHNFLTR;SNC[57.0215]DQLEKPSVETPPDPTFTPVPIQTK;SSAVDEEALWEQLVR;VPLSANTYLLLIQPHHTPDLR
A0AAA9TZ37	A0AAA9TZ37_BOVIN	SERPING1	Serpin family G member 1	8	2	K(145.0197);N-term(145.0197)	HQATLELTESGVEATAASVVSVAR;KYPVASFTDR;LYQDFSVLK;LYQDFSVLKKR;n[145.0197]KYPVASFTDR;SAEAVLGEALTDFSLR;TSTK[145.0197]PFHLK;YPVASFTDR
P01252	PTMA_BOVIN	PTMA	Prothymosin alpha	8	6	K(145.0197);K(57.0215);N-term(42.0106)	AAEDDEDDDVDTK[145.0197]K;AAEDDEDDDVDTK[145.0197]KQKTDEDD;AAEDDEDDDVDTK[57.0215]K[145.0197]QKTDEDD;AAEDDEDDDVDTKK[145.0197]QKTDEDD;n[42.0106]SDAAVDTSSEITTK;n[42.0106]SDAAVDTSSEITTK[145.0197]DLK;n[42.0106]SDAAVDTSSEITTK[145.0197]DLKEKK;n[42.0106]SDAAVDTSSEITTKDLK
P60712	ACTB_BOVIN	ACTB	Actin, cytoplasmic 1	8	1	C(57.0215);K(145.0197);K(57.0215);M(15.9949);N(0.9840);N-term(42.0106);N-term(57.0215)	LC[57.0215]YVALDFEQEM[15.9949]ATAASSSSLEK;LC[57.0215]YVALDFEQEMATAASSSSLEK;MTQIMFETFNTPAMYVAIQAVLSLYASGR;n[42.0106]DDDIAALVVDN[0.9840]GSGMC[57.0215]K[57.0215];n[42.0106]DDDIAALVVDN[0.9840]GSGMC[57.0215]K[57.0215]AGFAGDDAPR;n[57.0215]LC[57.0215]YVALDFEQEMATAASSSSLEK;VAPEEHPVLLTEAPLNPK;VAPEEHPVLLTEAPLNPK[145.0197]ANR
Q08DA1	AT1A1_BOVIN	ATP1A1	Sodium/potassium-transporting ATPase subunit alpha-1	8	0	C(57.0215);K(57.0215);N-term(57.0215)	n[57.0215]NIAFFSTNC[57.0215]VEGTAR;n[57.0215]NLEAVETLGSTSTIC[57.0215]SDK;n[57.0215]NLEAVETLGSTSTIC[57.0215]SDKTGTLTQNR;NIAFFSTNC[57.0215]VEGTAR;NLEAVETLGSTSTIC[57.0215]SDK;NLEAVETLGSTSTIC[57.0215]SDK[57.0215];NLEAVETLGSTSTIC[57.0215]SDK[57.0215]TGTLTQNR;NLEAVETLGSTSTIC[57.0215]SDKTGTLTQNR
Q865R3	BASI_BOVIN	BSG	Basigin (Fragment)	8	6	C(-17.0265);C(57.0215);K(145.0197);N(0.9840);N-term(145.0197);N-term(57.0215)	C[-17.0265]N[0.9840]GTSSK[145.0197]GSDQAIITLR;C[57.0215]N[0.9840]GTSSK[145.0197]GSDQAIITLR;ILLTC[57.0215]SLN[0.9840]DSATEVTGHR;n[145.0197]C[57.0215]N[0.9840]GTSSKGSDQAIITLR;n[57.0215]C[57.0215]N[0.9840]GTSSK[145.0197]GSDQAIITLR;n[57.0215]ILLTC[57.0215]SLN[0.9840]DSATEVTGHR;n[57.0215]SELHIEN[0.9840]LNMEADPGQYRC[57.0215]NGTSSK[145.0197]GSDQAIITLR;n[57.0215]SELHIENLNMEADPGQYRC[57.0215]NGTSSK[145.019…
A0AAA9S0X5	A0AAA9S0X5_BOVIN	KRT1	Keratin, type II cytoskeletal 1	8	0	K(57.0215);N-term(57.0215)	AQYEEIAQR;FLEQQNQVLQTK;KYEDEINKR;n[57.0215]RK[57.0215]YEDEINKR;n[57.0215]TLLEGEESR;SLNNQFASFIDK;SLNNQFASFIDKVR;TLLEGEESR
A0A3Q1NNK1	A0A3Q1NNK1_BOVIN	POSTN	Periostin	7	1	K(145.0197)	IIDGVPVEITEKETREER;IITGPEIK;IITGPEIK[145.0197]YTR;IITGPEIKYTR;ISTTGGETEETLKK;LLQEDTPVR;VKIEGEPEFR
F1MY85	F1MY85_BOVIN	C5	Complement C5	7	2	K(145.0197)	DSFVPNTGTAR;ESYAGVTLDPQGVYGIISR;LQGTLPVEAR;TLDANQEITDLESK;VVPEGVK[145.0197]R;VYSLNDDLKPAK[145.0197]R;VYSLNDDLKPAKR
P07589	FINC_BOVIN	FN1	Fibronectin	7	0	N(0.9840)	GATYNIIVEAVKDQQR;IHLYTLNDNAR;SSPVVIDASTAIDAPSNLR;STTPDITGYR;SYTITGLQPGTDYKIHLYTLNDNAR;TKTETITGFQVDAIPAN[0.9840]GQTPIQR;WLPSSSPVTGYR
P15497	APOA1_BOVIN	APOA1	Apolipoprotein A-I	7	2	Q(-17.0265);N-term(145.0197)	n[145.0197]Q[-17.0265]KVAPLGEEFREGAR;n[145.0197]QKVAPLGEEFREGAR;Q[-17.0265]KVAPLGEEFR;Q[-17.0265]KVAPLGEEFREGAR;QKVAPLGEEFREGAR;VAPLGEEFR;VAPLGEEFREGAR
A0AAA9T8W2	A0AAA9T8W2_BOVIN	TPM4	Tropomyosin 4	7	2	K(145.0197);N-term(145.0197);N-term(42.0106)	EKAEGDVAALNR;HIAEEADRKYEEVAR;IQLVEEELDRAQER;LATALQKLEEAEKAADESER;n[145.0197]KIQALQQQADEAEDRAQGLQR;n[42.0106]AGLNSLEAVK[145.0197]R;n[42.0106]AGLNSLEAVKR
P68103	EF1A1_BOVIN	EEF1A1	Elongation factor 1-alpha 1	7	3	C(57.0215);K(145.0197);K(57.0215);Q(-17.0265);N-term(57.0215)	IGGIGTVPVGR;n[57.0215]NMITGTSQADC[57.0215]AVLIVAAGVGEFEAGISK;n[57.0215]NMITGTSQADC[57.0215]AVLIVAAGVGEFEAGISK[57.0215];Q[-17.0265]TVAVGVIK[145.0197]AVDK;Q[-17.0265]TVAVGVIK[145.0197]AVDKK;THINIVVIGHVDSGK;YEEIVK[145.0197]EVSTYIK
A7MB70	SEM3C_BOVIN	SEMA3C	Semaphorin-3C	7	5	C(57.0215);K(145.0197);N(0.9840);N-term(145.0197);N-term(57.0215)	IIATSQGLLIR;n[145.0197]N[0.9840]AAEIVQYGVKNNTTFLEC[57.0215]APK;n[145.0197]NAAEIVQYGVKN[0.9840]NTTFLEC[57.0215]APK;n[57.0215]N[0.9840]AAEIVQYGVK[145.0197]NNTTFLEC[57.0215]APK;NAAEIVQYGVK[145.0197]N[0.9840]NTTFLEC[57.0215]APK;NAAEIVQYGVK[145.0197]NN[0.9840]TTFLEC[57.0215]APK;NAAEIVQYGVKN[0.9840]NTTFLEC[57.0215]APK
Q29443	TRFE_BOVIN	TF	Serotransferrin	7	0	C(57.0215);M(15.9949);N-term(57.0215)	KSVDDYQEC[57.0215]YLAM[15.9949]VPSHAVVAR;n[57.0215]KSVDDYQEC[57.0215]YLAM[15.9949]VPSHAVVAR;n[57.0215]KSVDDYQEC[57.0215]YLAMVPSHAVVAR;n[57.0215]SVDDYQEC[57.0215]YLAM[15.9949]VPSHAVVAR;n[57.0215]SVDDYQEC[57.0215]YLAMVPSHAVVAR;SVDDYQEC[57.0215]YLAM[15.9949]VPSHAVVAR;SVDDYQEC[57.0215]YLAMVPSHAVVAR
Q03247	APOE_BOVIN	APOE	Apolipoprotein E	7	3	K(145.0197);N-term(145.0197);N-term(57.0215)	FGPLVEQGQSR;LAVYQAGASEGAER;LQAEAFQAR;n[145.0197]VSKELQAAQAR;n[57.0215]FGPLVEQGQSR;n[57.0215]VSK[145.0197]ELQAAQAR;VSK[145.0197]ELQAAQAR
P81947	TBA1B_BOVIN		Tubulin alpha-1B chain	6	1	C(57.0215);K(145.0197);K(57.0215);M(15.9949);Q(-17.0265)	AVFVDLEPTVIDEVR;AVFVDLEPTVIDEVRTGTYR;AYHEQLSVAEITNAC[57.0215]FEPANQM[15.9949]VK;AYHEQLSVAEITNAC[57.0215]FEPANQMVK[57.0215];Q[-17.0265]LFHPEQLITGK[145.0197]EDAANNYAR;Q[-17.0265]LFHPEQLITGKEDAANNYAR
P45879	VDAC1_BOVIN	VDAC1	Non-selective voltage-gated ion channel VDAC1	6	0	N(0.9840)	KLETAVNLAWTAGNSNTR;TDEFQLHTN[0.9840]VNDGTEFGGSIYQK;TDEFQLHTNVN[0.9840]DGTEFGGSIYQK;TDEFQLHTNVNDGTEFGGSIYQK;TKSENGLEFTSSGSANTETTK;WNTDNTLGTEITVEDQLAR
A0A3Q1M032	A0A3Q1M032_BOVIN		Ig-like domain-containing protein	6	2	C(57.0215);K(145.0197);N(0.9840);N-term(145.0197)	ALETHTYFER;GGK[145.0197]TVGTVR;HLN[0.9840]DTFSAR;n[145.0197]GGKTVGTVR;TVDKSTGKPTLYN[0.9840]VSLVLSDTASTC[57.0215]Y;VFPLVSC[57.0215]VSSPSDESTVALGC[57.0215]LAR
A0AAA9SQY2	A0AAA9SQY2_BOVIN	IGSF3	Immunoglobulin superfamily member 3	6	4	C(57.0215);K(145.0197);N(0.9840);N-term(145.0197);N-term(57.0215)	AAFQLDC[57.0215]SIVSR;ESDSVFVLK[145.0197]IYHLR;LILK[145.0197]TTHN[0.9840]SAFEYGTYAEEEGLR;LILK[145.0197]TTHNSAFEYGTYAEEEGLR;n[145.0197]LILKTTHNSAFEYGTYAEEEGLR;n[57.0215]AAFQLDC[57.0215]SIVSR
Q3T0D5	RL30_BOVIN	RPL30	Large ribosomal subunit protein eL30	6	0	C(57.0215);N-term(57.0215)	AKLVILANNC[57.0215]PALR;LVILANNC[57.0215]PALR;n[57.0215]AKLVILANNC[57.0215]PALR;TGVHHYSGNNIELGTAC[57.0215]GK;VC[57.0215]TLAIIDPGDSDIIR;YYRVC[57.0215]TLAIIDPGDSDIIR
Q27967	SPP24_BOVIN	SPP2	Secreted phosphoprotein 24	5	0	C(57.0215)	ESEADPATC[57.0215]DFQR;GYHVPVAVC[57.0215]R;IQETTC[57.0215]RRESEADPATC[57.0215]DFQR;NSYLLGLTPDR;SRGEPLYEPSR
Q29RQ1	CO7_BOVIN	C7	Complement component C7	5	0	C(57.0215)	C[57.0215]FSGQC[57.0215]ISK;GC[57.0215]PTEDGC[57.0215]GERFR;GYNALTGQFR;SLEGPSTFLC[57.0215]SSSLK;SVSENEGNLLR
Q2KJ63	KLKB1_BOVIN	KLKB1	Plasma kallikrein	5	2	C(57.0215);K(145.0197);N(0.9840)	FGC[57.0215]FLKDSVTGTLPR;GVNFN[0.9840]ASK[145.0197]VR;GVNFN[0.9840]ASKVR;TGAISGHSLK[145.0197]R;TGAISGHSLKRC[57.0215]GHQISAC[57.0215]HR
A0AAA9TP80	A0AAA9TP80_BOVIN		Ig-like domain-containing protein	5	0	N(0.9840)	EEQFN[0.9840]STYR;EEQFN[0.9840]STYRVVSALR;PEPVTVTWNSGALK;TKPREEQFN[0.9840]STYR;TKPREEQFNSTYR
A0A3Q1MAK6	A0A3Q1MAK6_BOVIN	SERPIND1	Serpin family D member 1	5	0		AADFSDPAFLAHTNR;EYYFAEVR;NFGYTLR;SVSDLYVQK;TLESQLTPQAVER
P08169	MPRI_BOVIN	IGF2R	Cation-independent mannose-6-phosphate receptor	5	0	C(57.0215)	AEGDYC[57.0215]EVRDPR;SC[57.0215]SLSSAQHDVAVDLQPLSR;TSGAYLVDDSDPDTSLFINVC[57.0215]RDIEVLR;TVEAC[57.0215]PVVR;VC[57.0215]PTGAAAC[57.0215]LVR
A0A3Q1M2I5	A0A3Q1M2I5_BOVIN	KRT14	Keratin, type I cytoskeletal 14	5	0	C(57.0215)	EVATNSELVQSGK;ISSVLAGGSC[57.0215]R;ISSVLAGGSC[57.0215]RAPSAYGGLSVSSSR;TKYETELNLR;VLDELTLAR
A0AAA9RU90	A0AAA9RU90_BOVIN	AZU1	Azurocidin 1	5	0	C(57.0215);N(0.9840)	NTGIATVVLGAYDLR;SRQTFFIR;SVSEN[0.9840]GYDPQQNLNDVLLLQLDR;SVSENGYDPQQNLNDVLLLQLDR;VLN[0.9840]VTVTPANQC[57.0215]RPNNVC[57.0215]TGVLTR
Q58DW5	RL5_BOVIN	RPL5	Large ribosomal subunit protein uL18	5	0	C(57.0215);N(0.9840)	DIIC[57.0215]QIAYAR;VGLTN[0.9840]YAAAYC[57.0215]TGLLLAR;VGLTNYAAAYC[57.0215]TGLLLAR;VGLTNYAAAYC[57.0215]TGLLLARR;VTNRDIIC[57.0215]QIAYAR
P13696	PEBP1_BOVIN	PEBP1	Phosphatidylethanolamine-binding protein 1	5	0	N(0.9840)	GN[0.9840]NISSGTVLSDYVGSGPPK;GNN[0.9840]ISSGTVLSDYVGSGPPK;SGDHRGKFKVASFR;VLTPTQVK;YREWHHFLVVNMK
A5D984	A5D984_BOVIN	PKM	Pyruvate kinase	5	1	C(-17.0265);C(57.0215);K(145.0197);K(57.0215)	AEGSDVANAVLDGADC[57.0215]IMLSGETAK[57.0215];C[-17.0265]C[57.0215]SGAIIVLTK;NTGIIC[57.0215]TIGPASR;TGLIK[145.0197]GSGTAEVELKK;YRPRAPIIAVTR
A0A140T851	A0A140T851_BOVIN	PROC	Vitamin K-dependent protein C	5	1	C(57.0215);K(145.0197)	DTNQVDQKDQLDPR;LAKPATLSQTIVPIC[57.0215]LPDSGLSER;LEDDHQLC[57.0215]VSK[145.0197]VTFPC[57.0215]GR;STSDNDIALLR;YSDGDQC[57.0215]EDRPSGSPC[57.0215]DLPC[57.0215]C[57.0215]GR
P09867	ROA1_BOVIN	HNRNPA1	Heterogeneous nuclear ribonucleoprotein A1	5	1	N-term(145.0197)	GFGFVTYATVEEVDAAMNAR;GFGFVTYATVEEVDAAMNARPHK;KLFIGGLSFETTDESLR;LFIGGLSFETTDESLR;n[145.0197]KLFIGGLSFETTDESLR
P56425	CTHL7_BOVIN	CATHL7	Cathelicidin-7	5	2	C(57.0215);K(145.0197);N-term(145.0197)	AVDQFNERSSEANLYR;KPVSFTVK[145.0197]ETVC[57.0215]PR;KPVSFTVKETVC[57.0215]PR;LLELDPPPEQDVEHPGAR;n[145.0197]KPVSFTVKETVC[57.0215]PR
P05786	K2C8_BOVIN	KRT8	Keratin, type II cytoskeletal 8	5	3	K(145.0197);K(57.0215);M(15.9949);N-term(145.0197)	AQYEEIANR;LQAEIEGLK[145.0197]GQR;LQAEIEGLKGQR;n[145.0197]KDVDEAYMNK[57.0215]VELESR;n[145.0197]LKLEVELGNM[15.9949]QGLVEDFK
A7MBJ4	PTPRF_BOVIN	PTPRF	Receptor-type tyrosine-protein phosphatase F	5	3	C(57.0215);K(145.0197);N(0.9840);N-term(57.0215)	DEAIYEC[57.0215]TATNSLGEINTSAK;n[57.0215]SGALQIESSEESDQGK[145.0197]YEC[57.0215]VATNSAGTR;SGALQIESSEESDQGK[145.0197]YEC[57.0215]VATN[0.9840]SAGTR;SGALQIESSEESDQGK[145.0197]YEC[57.0215]VATNSAGTR;VQRDEAIYEC[57.0215]TATNSLGEINTSAK
Q3T165	PHB1_BOVIN	PHB1	Prohibitin 1	4	0	N(0.9840)	AAELIAN[0.9840]SLATAGDGLIELR;AAELIANSLATAGDGLIELR;AATFGLILDDVSLTHLTFGK;FGLALAVAGGVVNSALYNVDAGHR
P80747	ITB5_BOVIN	ITGB5	Integrin beta-5	4	2	C(57.0215);K(145.0197)	DAPEGGFDAVLQAAVC[57.0215]K;DAPEGGFDAVLQAAVC[57.0215]K[145.0197]EK;NRDAPEGGFDAVLQAAVC[57.0215]K;NRDAPEGGFDAVLQAAVC[57.0215]K[145.0197]EK
Q9TT36	THBG_BOVIN	SERPINA7	Thyroxine-binding globulin	4	0	Q(-17.0265)	GTEAVPEVR;NALALFVLPK;Q[-17.0265]LKPLEK;SILFLGK
E1BI98	E1BI98_BOVIN	COL6A1	Collagen type VI alpha 1 chain	4	0	Q(-17.0265)	AAEYDVVFGER;IALVITDGR;Q[-17.0265]VNEPHVR;VAVVQYSGTGQQRPER
A0AAA9SB13	A0AAA9SB13_BOVIN	LDHA	L-lactate dehydrogenase	4	1	C(57.0215);K(145.0197)	IVSGKDYNVTANSR;LVIITAGAR;PTPSTGAAAAK[145.0197];VIGSGC[57.0215]NLDSAR
P62935	PPIA_BOVIN	PPIA	Peptidyl-prolyl cis-trans isomerase A	4	2	C(57.0215);K(145.0197)	KITIADC[57.0215]GQI;VSFELFADK[145.0197]VPK;VSFELFADKVPK;VSFELFADKVPK[145.0197]TAENFR
Q3MHN2	CO9_BOVIN	C9	Complement component C9	4	0	C(57.0215);Q(-17.0265)	NRVVEESELAR;Q[-17.0265]GTPLPIDC[57.0215]R;QGTPLPIDC[57.0215]R;VVEESELAR
Q3T087	RL11_BOVIN	RPL11	Large ribosomal subunit protein uL5	4	1	C(57.0215);N-term(145.0197)	IRKLC[57.0215]LNIC[57.0215]VGESGDR;KLC[57.0215]LNIC[57.0215]VGESGDR;LC[57.0215]LNIC[57.0215]VGESGDR;n[145.0197]KLC[57.0215]LNIC[57.0215]VGESGDR
A6QLG5	RS9_BOVIN	RPS9	Small ribosomal subunit protein uS4	4	4	K(145.0197);N-term(145.0197)	LDQELK[145.0197]LIGEYGLR;LDSQK[145.0197]HIDFSLR;n[145.0197]LDQELKLIGEYGLR;SRLDQELK[145.0197]LIGEYGLR
A0AAA9SF39	A0AAA9SF39_BOVIN		Ig-like domain-containing protein	4	1	C(57.0215);N-term(145.0197)	GSYSC[57.0215]EVTHEGSTVTK;n[145.0197]TVKPSEC[57.0215]S;SKGSYSC[57.0215]EVTHEGSTVTK;YAASSYLSLTSSDWK
P08814	PTMS_BOVIN	PTMS	Parathymosin	4	1	K(145.0197);N-term(42.0106)	AAEEEDEADPK[145.0197]R;n[42.0106]SEKSVEAAAELSAK;n[42.0106]SEKSVEAAAELSAKDLK;SVEAAAELSAKDLK
P04272	ANXA2_BOVIN	ANXA2	Annexin A2	4	0	C(57.0215);N-term(42.0106)	GLGTDEDSLIEIIC[57.0215]SR;GVDEVTIVNILTNR;n[42.0106]STVHEILC[57.0215]K;TKGVDEVTIVNILTNR
A0AAA9TBS7	A0AAA9TBS7_BOVIN	HSPD1	60 kDa heat shock protein, mitochondrial	4	0	C(57.0215);N-term(57.0215)	AAVEEGIVLGGGC[57.0215]ALLR;GVMLAVDAVIAELKK;KPLVIIAEDVDGEALSTLVLNR;n[57.0215]AAVEEGIVLGGGC[57.0215]ALLR
P61284	RL12_BOVIN	RPL12	Large ribosomal subunit protein uL11	4	1	C(57.0215);N-term(145.0197);N-term(57.0215)	EILGTAQSVGC[57.0215]NVDGR;HSGNITFDEIVNIAR;n[145.0197]NIKHSGNITFDEIVNIAR;n[57.0215]HSGNITFDEIVNIAR
Q2KJD0	TBB5_BOVIN	TUBB5	Tubulin beta-5 chain	4	2	C(57.0215);K(145.0197);N-term(57.0215)	EIVHIQAGQC[57.0215]GNQIGAK;ISVYYNEATGGK[145.0197]YVPR;n[57.0215]ISVYYNEATGGK[145.0197]YVPR;YLTVAAVFR
Q76I81	RS12_BOVIN	RPS12	Small ribosomal subunit protein eS12	4	0	C(57.0215);K(57.0215);N-term(57.0215)	KVVGC[57.0215]SC[57.0215]VVVK[57.0215]DYGK;KVVGC[57.0215]SC[57.0215]VVVKDYGK;LVEALC[57.0215]AEHQINLIK;n[57.0215]KVVGC[57.0215]SC[57.0215]VVVKDYGK
Q3Y5Z3	ADIPO_BOVIN	ADIPOQ	Adiponectin	4	0	Q(-17.0265);N-term(57.0215)	n[57.0215]SAFSVGLER;Q[-17.0265]VTVPNVPIRFTK;QVTVPNVPIRFTK;SAFSVGLER
A0A3Q1N8H3	A0A3Q1N8H3_BOVIN	GFRA1	GDNF family receptor alpha-1	4	1	C(57.0215);K(145.0197);K(57.0215);Q(-17.0265);N-term(57.0215)	LADFFTNC[57.0215]QPESR;n[57.0215]TLRQC[57.0215]VAGK[57.0215]ETNFSLTSGLEAK[145.0197]DEC[57.0215]R;Q[-17.0265]TIVPVC[57.0215]SYEER;SRLADFFTNC[57.0215]QPESR
P68432	H31_BOVIN		Histone H3.1	4	4	K(145.0197);N-term(57.0215)	n[57.0215]RYQK[145.0197]STELLIR;n[57.0215]YQK[145.0197]STELLIR;RYQK[145.0197]STELLIR;YQK[145.0197]STELLIR
Q9BH13	CD166_BOVIN	ALCAM	CD166 antigen	4	4	C(57.0215);K(145.0197);N(0.9840);N-term(145.0197);N-term(57.0215)	n[145.0197]YYSKIIISPEEN[0.9840]VTLTC[57.0215]TAENQLER;n[145.0197]YYSKIIISPEENVTLTC[57.0215]TAENQLER;n[57.0215]YYSK[145.0197]IIISPEEN[0.9840]VTLTC[57.0215]TAENQLER;YYSK[145.0197]IIISPEEN[0.9840]VTLTC[57.0215]TAENQLER
P35445	COMP_BOVIN	COMP	Cartilage oligomeric matrix protein	3	2	K(145.0197)	AVAEPGIQLK;AVAEPGIQLK[145.0197]AVK;AVK[145.0197]SSTGPGEQLR
Q2T9X2	TCPD_BOVIN	CCT4	T-complex protein 1 subunit delta	3	0	C(57.0215)	AQDIEAGDGTTSVVIIAGSLLDSC[57.0215]TK;KLGGTIDDC[57.0215]ELVEGLVLTQK;LGGTIDDC[57.0215]ELVEGLVLTQK
A0A140T8C8	A0A140T8C8_BOVIN	KNG1	Kininogen 1	3	1	C(57.0215);K(145.0197)	ESHDFDLVDALL;GLC[57.0215]AGC[57.0215]PK[145.0197]PIPVDSPDLEEPLSHSIAK;LISDFPETTSPK
Q5E9B1	LDHB_BOVIN	LDHB	L-lactate dehydrogenase B chain	3	0		IVADKDYSVTANSK;IVVVTAGVR;LKDEEVAQLKK
P02453	CO1A1_BOVIN	COL1A1	Collagen alpha-1(I) chain	3	0		DRDLEVDTTLK;SGDRGETGPAGPAGPIGPVGAR;SLSQQIENIRSPEGSR
A0A3Q1LSV1	A0A3Q1LSV1_BOVIN	KRT6A	Keratin 6B	3	0		NLDLDSIIAEVK;SGFSSVSLSR;SLYGLGGSKR
F1MH40	F1MH40_BOVIN		Ig-like domain-containing protein	3	0	C(57.0215)	SLTTTLVK;SLTTTLVKSFSKNEC[57.0215];STYSLSSILTLPSSEYQSHDAYTC[57.0215]EVSHKSLTTTLVK
G3MXR3	G3MXR3_BOVIN		Large ribosomal subunit protein uL6	3	0	C(57.0215);M(15.9949);N(0.9840)	M[15.9949]RPGVAC[57.0215]LVSQAQKDELILEGN[0.9840]DIELVSNSAALIQQATTVK;M[15.9949]RPGVAC[57.0215]LVSQAQKDELILEGNDIELVSNSAALIQQATTVK;SVYAHFPINVVIQENGSLVEIR
Q2KIS7	TETN_BOVIN	CLEC3B	Tetranectin	3	0	C(57.0215)	DKLPYVC[57.0215]QFAIV;GGTLGTPQTGSENDALYEYLR;TFHEASEDC[57.0215]ISR
P00743	FA10_BOVIN	F10	Coagulation factor X	3	0	C(57.0215);N(0.9840)	EIC[57.0215]SLDN[0.9840]GGC[57.0215]DQFC[57.0215]REER;EIC[57.0215]SLDNGGC[57.0215]DQFC[57.0215]REER;TGIVSGFGR
A0A3Q1MN72	A0A3Q1MN72_BOVIN		Ig-like domain-containing protein	3	1	K(145.0197);N(0.9840)	TLIYN[0.9840]SNKRPSGVPDRFSGTK;TLIYNSNK[145.0197]RPSGVPDRFSGTK;TLIYNSNKRPSGVPDRFSGTK
A0A3Q1MWQ1	A0A3Q1MWQ1_BOVIN	F13B	Coagulation factor XIII B chain	3	0	C(57.0215)	NRC[57.0215]PPLPLPLNSNLQTYSTTYR;VQC[57.0215]DRGQLNYPR;VRYEC[57.0215]ASGYHTASGK
A0A3Q1LUE9	A0A3Q1LUE9_BOVIN		Ig-like domain-containing protein	3	0	C(57.0215)	ASGVPDRFSGSR;TLIYGATSR;VSITC[57.0215]SGSSSNVGR
Q9N2I2	IPSP_BOVIN	SERPINA5	Plasma serine protease inhibitor	3	0	N(0.9840)	AQILEGLGIGPGEGSEEELHSASQR;STHEQDFYVTPETVVR;VVGVPYQGN[0.9840]ATAFFILPR
Q28178	TSP1_BOVIN	THBS1	Thrombospondin-1	3	0	N(0.9840)	FTGSQPFGR;FVFGTTPEDILR;VVN[0.9840]STTGPGEHLR
G5E5V1	G5E5V1_BOVIN		Ig-like domain-containing protein	3	0	C(57.0215)	TIIYGSSSRPSGVPDRFSGSK;VSITC[57.0215]SGSSNNIGR;YGVGWYQQVPGSGLR
P68002	VDAC2_BOVIN	VDAC2	Non-selective voltage-gated ion channel VDAC2	3	1	C(57.0215);K(145.0197)	SC[57.0215]SGVEFSTSGSSNTDTGK;TGDFQLHTNVNDGTEFGGSIYQK;YQLDPTASISAK[145.0197]VNNSSLIGVGYTQTLRPGVK
A5PJB8	A5PJB8_BOVIN	CTRB1	CTRB1 protein	3	1	N-term(145.0197)	AVRNDVALLK;n[145.0197]KGHLVVAGVSDQGSEEEAGQVLR;VAEVFEHPQWDLR
P62157	CALM_BOVIN	CALM	Calmodulin	3	0	N(0.9840);N-term(42.0106)	n[42.0106]ADQLTEEQIAEFK;VFDKDGN[0.9840]GYISAAELR;VFDKDGNGYISAAELR
P19120	HSP7C_BOVIN	HSPA8	Heat shock cognate 71 kDa protein	3	0	C(57.0215);N-term(42.0106)	GPAVGIDLGTTYSC[57.0215]VGVFQHGK;n[42.0106]SKGPAVGIDLGTTYSC[57.0215]VGVFQHGK;TTPSYVAFTDTER
Q3T0V4	RS11_BOVIN	RPS11	Small ribosomal subunit protein uS17	3	0	C(57.0215);K(57.0215);N-term(57.0215)	DVQIGDIVTVGEC[57.0215]RPLSK;DVQIGDIVTVGEC[57.0215]RPLSK[57.0215];n[57.0215]DVQIGDIVTVGEC[57.0215]RPLSK
Q3T057	RL23_BOVIN	RPL23	Large ribosomal subunit protein uL14	3	0	C(57.0215);N-term(57.0215)	FRISLGLPVGAVINC[57.0215]ADNTGAK;ISLGLPVGAVINC[57.0215]ADNTGAK;n[57.0215]FRISLGLPVGAVINC[57.0215]ADNTGAK
A0AAA9TT41	A0AAA9TT41_BOVIN	ARF6	ADP-ribosylation factor 6	3	1	C(57.0215);K(145.0197);N-term(57.0215)	HYYTGTQGLIFVVDC[57.0215]ADRDR;LGQSVTTIPTVGFNVETVTYK[145.0197]NVK;n[57.0215]HYYTGTQGLIFVVDC[57.0215]ADRDR
G3MYX0	G3MYX0_BOVIN	LOC100847716	Histone H4	3	1	K(145.0197);M(15.9949);N-term(57.0215)	ISGLIYEETRGVLK;n[57.0215]ISGLIYEETRGVLK;n[57.0215]KAVTAM[15.9949]DVVYALK[145.0197]R
P62808	H2B1_BOVIN		Histone H2B type 1	3	2	K(145.0197);N-term(57.0215)	LLLPGELAK;LLLPGELAK[145.0197]HAVSEGTK;n[57.0215]LLLPGELAK[145.0197]HAVSEGTK
A0A3Q1MUV9	A0A3Q1MUV9_BOVIN	INHCA	Inhibitor of carbonic anhydrase	3	1	C(57.0215);K(145.0197);N-term(57.0215)	GEADAMSLDGGFIYTAGK;n[57.0215]PVHEYKGC[57.0215]HLARIPSHAVVAR;VLSVEGPHVTC[57.0215]VK[145.0197]R
P10103	HMGB1_BOVIN	HMGB1	High mobility group protein B1	3	0	C(57.0215);K(57.0215);N-term(57.0215)	n[57.0215]RPPSAFFLFC[57.0215]SEYRPK;RPPSAFFLFC[57.0215]SEYRPK;RPPSAFFLFC[57.0215]SEYRPK[57.0215]
A0AAA9SIS2	A0AAA9SIS2_BOVIN	CD276	CD276 molecule	3	0	C(57.0215);N(0.9840);N-term(57.0215)	n[57.0215]VVLGAN[0.9840]GTYSC[57.0215]LVR;VADEGSFTC[57.0215]FVSIR;VVLGAN[0.9840]GTYSC[57.0215]LVR
Q7YRA3	EXOS4_BOVIN	EXOSC4	Exosome complex component RRP41	2	0	C(57.0215);N(0.9840)	ALVN[0.9840]C[57.0215]QYSSATFSTGER;ALVNC[57.0215]QYSSATFSTGER
P00921	CAH2_BOVIN	CA2	Carbonic anhydrase 2	2	0		AVVQDPALKPLALVYGEATSR;AVVQDPALKPLALVYGEATSRR
Q8SQH5	ADT2_BOVIN	SLC25A5	ADP/ATP translocase 2	2	1	K(145.0197)	DFLAGGVAAAISK;DFLAGGVAAAISK[145.0197]TAVAPIER
A0AAA9S0R6	A0AAA9S0R6_BOVIN	GLIPR2	GLI pathosis related 2	2	0		ASASDGSSFVVAR;EAQQYSEALASTR
A6H769	RS7_BOVIN	RPS7	Small ribosomal subunit protein eS7	2	2	K(145.0197)	ELNITAAK[145.0197]EIEVGGGR;ELNITAAK[145.0197]EIEVGGGRK
Q5E995	RS6_BOVIN	RPS6	Small ribosomal subunit protein eS6	2	0	C(57.0215)	GC[57.0215]IVDANLSVLNLVIVK;GC[57.0215]IVDANLSVLNLVIVKKGEK
A0AAA9STL7	A0AAA9STL7_BOVIN	KLHL3	Kelch like family member 3	2	0	C(57.0215)	GHFEAFGTLTDC[57.0215]VVVVNPQTK;GHFEAFGTLTDC[57.0215]VVVVNPQTKR
A5PK63	RS17_BOVIN	RPS17	Small ribosomal subunit protein eS17	2	2	K(145.0197)	GISIK[145.0197]LQEEER;GISIK[145.0197]LQEEERER
Q27965	HS71B_BOVIN	HSPA1B	Heat shock 70 kDa protein 1B	2	0	N(0.9840)	GVPQIEVTFDIDAN[0.9840]GILNVTATDK;GVPQIEVTFDIDANGILNVTATDK
A1A4R1	H2A2C_BOVIN	H2AC20	Histone H2A type 2-C	2	1	K(145.0197)	AGLQFPVGR;HLQLAIRNDEELNK[145.0197]LLGK
A0AAA9THG2	A0AAA9THG2_BOVIN	EPHB4	receptor protein-tyrosine kinase	2	1	C(57.0215);K(145.0197)	APSGAVLDYEVK[145.0197]YHEK;IEEVIGAGEFGEVC[57.0215]R
Q3MHM5	TBB4B_BOVIN	TUBB4B	Tubulin beta-4B chain	2	1	K(145.0197)	INVYYNEATGGK[145.0197]YVPR;INVYYNEATGGKYVPR
Q3T199	RS23_BOVIN	RPS23	Small ribosomal subunit protein uS12	2	0	C(57.0215)	ITAFVPNDGC[57.0215]LNFIEENDEVLVAGFGR;KITAFVPNDGC[57.0215]LNFIEENDEVLVAGFGR
F6RQN4	F6RQN4_BOVIN	C1QTNF3	C1q and TNF related 3	2	1	K(145.0197)	LAK[145.0197]GDEVWLR;LAKGDEVWLR
Q2HJ60	ROA2_BOVIN	HNRNPA2B1	Heterogeneous nuclear ribonucleoproteins A2/B1	2	0		GFGFVTFSSMAEVDAAMAARPHSIDGR;LFIGGLSFETTEESLR
A0A3Q1LTK9	A0A3Q1LTK9_BOVIN	CD109	CD109 molecule	2	0		ILVKAEGIEK;LGEVPITVTAVSPAASDAVTQR
P19660	CTHL2_BOVIN	CATHL2	Cathelicidin-2	2	0	N(0.9840)	LLELDPTPN[0.9840]DDLDPGTRKPVSFR;LLELDPTPNDDLDPGTRKPVSFR
A0A3Q1MLQ7	A0A3Q1MLQ7_BOVIN	TLN1	Talin 1	2	0	N(0.9840)	LNEAAAGLN[0.9840]QAATELVQASR;LNEAAAGLNQAATELVQASR
A0A3Q1MSB8	A0A3Q1MSB8_BOVIN	PAK4	non-specific serine/threonine protein kinase	2	0	C(57.0215)	IGEGSTGIVC[57.0215]IATVR;LSDFGFC[57.0215]AQVSK
Q3MHY1	CSRP1_BOVIN	CSRP1	Cysteine and glycine-rich protein 1	2	0	C(57.0215)	GFGFGQGAGALVHSE;NLDSTTVAVHGEEIYC[57.0215]K
P19483	ATPA_BOVIN	ATP5F1A	ATP synthase F(1) complex subunit alpha, mitochondrial	2	0		ILGADTSVDLEETGR;NVQAEEMVEFSSGLK
P02676	FIBB_BOVIN	FGB	Fibrinogen beta chain	2	0	Q(-17.0265)	KKEEAPSLRPVPPPISGGGYR;Q[-17.0265]FPTDYDEGQDDRPK
F1MM32	F1MM32_BOVIN	QSOX1	Sulfhydryl oxidase	2	0		SALYSSSDPLTLLR;SALYSSSDPLTLLRADTVR
E1B991	E1B991_BOVIN		IF rod domain-containing protein	2	0		LALDIEIATYR;SFYEAELAQLHAQISETSVVLSMDNNR
A0AAA9TIZ6	A0AAA9TIZ6_BOVIN	LCN2	Lipocalin 2	2	0	C(57.0215)	ENFINFAK;SLGLTDDHIVFTVPIDRC[57.0215]IDDQ
A0AAA9TBG5	A0AAA9TBG5_BOVIN	HSPG2	Heparan sulfate proteoglycan 2	2	0		IGAPTHLEQR;SLPEVPETIELEVR
P02465	CO1A2_BOVIN	COL1A2	Collagen alpha-2(I) chain	2	0	C(57.0215)	LNIGPVC[57.0215]FK;SPTSLRPKDYEVDATLK
A0A3Q1MG73	A0A3Q1MG73_BOVIN	FBLN1	Fibulin-1	2	1	K(145.0197)	EFTRPEEIIFLR;STDALRQEK[145.0197]TDTVR
Q3SYU2	EF2_BOVIN	EEF2	Elongation factor 2	2	0	C(57.0215)	ETVSEESNVLC[57.0215]LSK;STLTDSLVC[57.0215]KAGIIASAR
P67808	YBOX1_BOVIN	YBX1	Y-box-binding protein 1	2	2	K(145.0197);N(0.9840)	SVGDGETVEFDVVEGEK[145.0197]GAEAAN[0.9840]VTGPGGVPVQGSK;SVGDGETVEFDVVEGEK[145.0197]GAEAANVTGPGGVPVQGSK
A0A3Q1N134	A0A3Q1N134_BOVIN	HNRNPU	Heteroous nuclear ribonucleoprotein U	2	0	C(57.0215);N(0.9840)	TC[57.0215]N[0.9840]C[57.0215]ETEDYGEKFDENDVITC[57.0215]FANFESDEVELSYAK;TC[57.0215]NC[57.0215]ETEDYGEKFDENDVITC[57.0215]FANFESDEVELSYAK
P00442	SODC_BOVIN	SOD1	Superoxide dismutase [Cu-Zn]	2	0	C(57.0215)	LAC[57.0215]GVIGIAK;TGNAGSRLAC[57.0215]GVIGIAK
P07456	IGF2_BOVIN	IGF2	Insulin-like growth factor 2	2	1	K(145.0197)	TLAK[145.0197]ELEALR;TLAKELEALR
A0A3Q1LJB2	A0A3Q1LJB2_BOVIN		IF rod domain-containing protein	2	0		ALEEANADLEVK;TLQGLEIELQSQLSMK
Q05718	IBP6_BOVIN	IGFBP6	Insulin-like growth factor-binding protein 6	2	2	K(145.0197)	ARTPSGENPK[145.0197]ESKPQAGTAR;TPSGENPK[145.0197]ESKPQAGTAR
A0AAA9RVQ2	A0AAA9RVQ2_BOVIN	KRT2	Keratin 2	2	0		TAAENEFVTLKK;VDPEIQNVK
P61603	CH10_BOVIN	HSPE1	10 kDa heat shock protein, mitochondrial	2	1	K(145.0197)	VLLPEYGGTK[145.0197]VVLDDKDYFLFR;VLQATVVAVGSGSK
P63243	RACK1_BOVIN	RACK1	Small ribosomal subunit protein RACK1	2	0	C(57.0215)	TNHIGHTGYLNTVTVSPDGSLC[57.0215]ASGGK;YTVQDESHSEWVSC[57.0215]VR
A0A3Q1MIM4	A0A3Q1MIM4_BOVIN	HNRNPH1	Heteroous nuclear ribonucleoprotein H1	2	0		VTGEADVEFATHEDAVAAMSK;YVELFLNSTAGASGGAYEHR
P26452	RSSA_BOVIN	RPSA	Small ribosomal subunit protein uS2	2	1	C(57.0215);N-term(145.0197)	ADHQPLTEASYVNLPTIALC[57.0215]NTDSPLR;n[145.0197]AVLKFAAATGATPIAGR
P33433	HRG_BOVIN	HRG	Histidine-rich glycoprotein (Fragment)	2	1	C(57.0215);N-term(145.0197)	AVNPTGC[57.0215]DAVEPVAVR;n[145.0197]AVNPTGC[57.0215]DAVEPVAVR
A0AAA9RXY6	A0AAA9RXY6_BOVIN	RPL22	Large ribosomal subunit protein eL22	2	1	N-term(145.0197)	AGNLGGGVVTIER;n[145.0197]IKVNGKAGNLGGGVVTIER
A0A3Q1LRY6	A0A3Q1LRY6_BOVIN		Nucleolin	2	1	N-term(145.0197)	AIRLELQGPR;n[145.0197]KFGYVDFESAEDLEK
Q76LV1	HS90B_BOVIN	HSP90AB1	Heat shock protein HSP 90-beta	2	2	K(145.0197);N-term(145.0197)	n[145.0197]VILHLKEDQTEYLEER;SIYYITGESK[145.0197]EQVANSAFVER
P01888	B2MG_BOVIN	B2M	Beta-2-microglobulin	2	2	K(145.0197);N-term(145.0197)	n[145.0197]VKHVTLEQPR;VK[145.0197]HVTLEQPR
P21752	TYB10_BOVIN	TMSB10	Thymosin beta-10	2	0	N(0.9840);N-term(42.0106)	n[42.0106]ADKPDLGEIN[0.9840]SFDKAK;n[42.0106]ADKPDLGEINSFDKAK
A0AAA9RWM7	A0AAA9RWM7_BOVIN	TPM3	Tropomyosin 3	2	1	K(145.0197);N-term(42.0106)	n[42.0106]AGITTIEAVK[145.0197]R;n[42.0106]AGITTIEAVKR
A0AAA9SDR5	A0AAA9SDR5_BOVIN		Elongation factor 1-alpha	2	2	K(145.0197);K(57.0215);N-term(42.0106)	n[42.0106]MGK[145.0197]EKTHINIIVIGHVDSGK;n[42.0106]MGK[57.0215]EK[145.0197]THINIIVIGHVDSGK
P02253	H12_BOVIN	H1-2	Histone H1.2	2	0	N-term(42.0106)	ASGPPVSELITK;n[42.0106]SETAPAAPAAAPPAEKTPVKK
Q3SZ90	RL13A_BOVIN	RPL13A	Large ribosomal subunit protein uL13	2	0	C(57.0215);N-term(57.0215)	C[57.0215]EGINISGNFYR;n[57.0215]C[57.0215]EGINISGNFYR
Q5E973	RL18_BOVIN	RPL18	Large ribosomal subunit protein eL18	2	1	K(145.0197);N-term(57.0215)	n[57.0215]EGK[145.0197]TAVVVGTITDDVR;TAVVVGTITDDVR
Q3T169	RS3_BOVIN	RPS3	Small ribosomal subunit protein uS3	2	2	K(145.0197);N-term(57.0215)	FGFPEGSVELYAEK[145.0197]VATR;n[57.0215]FGFPEGSVELYAEK[145.0197]VATR
Q0IIK5	DDX1_BOVIN	DDX1	ATP-dependent RNA helicase DDX1	2	0	C(57.0215);N-term(57.0215)	FLIC[57.0215]TDVAAR;n[57.0215]FLIC[57.0215]TDVAAR
A0AAA9SAB4	A0AAA9SAB4_BOVIN	LUC7L2	RNA-binding protein Luc7-like	2	2	K(145.0197);N-term(57.0215)	LAETQEEISAEVAAK[145.0197]AER;n[57.0215]LAETQEEISAEVAAK[145.0197]AER
A0A3Q1LFC5	A0A3Q1LFC5_BOVIN	CANX	Calnexin	2	0	C(57.0215);N-term(57.0215)	LNKPFIFDTKPLIVQYEVNFQNGIEC[57.0215]GGAYVK;n[57.0215]LNKPFIFDTKPLIVQYEVNFQNGIEC[57.0215]GGAYVK
Q2KJ93	CDC42_BOVIN	CDC42	Cell division control protein 42 homolog	2	0	C(57.0215);N-term(57.0215)	LRPLSYPQTDVFLVC[57.0215]FSVVSPSSFENVK;n[57.0215]LRPLSYPQTDVFLVC[57.0215]FSVVSPSSFENVK
A0AAA9SBR4	A0AAA9SBR4_BOVIN	ERBB2	Receptor protein-tyrosine kinase	2	2	K(145.0197);N-term(57.0215)	n[57.0215]SLTEILK[145.0197]GGVLIQR;SLTEILK[145.0197]GGVLIQR
P0CG53	UBB_BOVIN	UBB	Polyubiquitin-B	2	2	K(145.0197);N-term(57.0215)	n[57.0215]TLSDYNIQK[145.0197]ESTLHLVLR;TLSDYNIQK[145.0197]ESTLHLVLR
A0AAA9SAS5	A0AAA9SAS5_BOVIN	PA2G4	Proliferation-associated 2G4	1	0	C(57.0215)	AAHLC[57.0215]AEAALR
F1N076	F1N076_BOVIN	CP	ferroxidase	1	0		AAHPLSIEPIGVR
F1MX87	F1MX87_BOVIN	C8A	Complement C8 alpha chain	1	0		AALGYNILTQEEAQHVYDAR
Q5E958	RS8_BOVIN	RPS8	Small ribosomal subunit protein eS8	1	1	K(145.0197)	ADGYVLEGK[145.0197]ELEFYLR
P68102	IF2A_BOVIN	EIF2S1	Eukaryotic translation initiation factor 2 subunit 1	1	0	C(57.0215)	ADIEVAC[57.0215]YGYEGIDAVK
Q3SZR8	SRSF3_BOVIN	SRSF3	Serine/arginine-rich splicing factor 3	1	0		AFGYYGPLR
Q2HJ97	PHB2_BOVIN	PHB2	Prohibitin-2	1	0		AKDFSLILDDVAITELSFSR
A0AAF6DM61	A0AAF6DM61_BOVIN	VASN	Vasorin	1	0	C(57.0215)	ALGAGRVPEGEEAC[57.0215]GEAR
Q5EAD2	SERA_BOVIN	PHGDH	D-3-phosphoglycerate dehydrogenase	1	0	C(57.0215)	ALQSGQC[57.0215]AGAALDVFTEEPPRDR
Q3ZBT6	TRA2B_BOVIN	TRA2B	Transformer-2 protein homolog beta	1	0	C(57.0215)	ANPDPNC[57.0215]C[57.0215]LGVFGLSLYTTER
A0AAA9RSD5	A0AAA9RSD5_BOVIN	GOLM1	Golgi membrane protein 1	1	0		APSESQPRPQEAGPPQAEVPEAR
A0A3Q1LGW7	A0A3Q1LGW7_BOVIN	KRT76	Keratin 76	1	0		AQYEDIAQK
A0A3Q1N8Z4	A0A3Q1N8Z4_BOVIN	HNRNPH3	Heteroous nuclear ribonucleoprotein H3	1	0		ATGEADVEFVTHEDAVAAMSK
P06868	PLMN_BOVIN	PLG	Plasminogen	1	0	C(57.0215)	ATTVAGVPC[57.0215]QEWAAQEPHQHSIFTPETNPQSGLER
P33046	CTHL4_BOVIN	CATHL4	Cathelicidin-4	1	0		AVDQLNELSSEANLYR
A6QPQ2	SPA38_BOVIN	SERPINA3-8	Serpin A3-8	1	0		AVLDVGEEGTEGAAATGVK
Q32PB8	RS21_BOVIN	RPS21	Small ribosomal subunit protein eS21	1	0		DHASIQMNVAEVDKVTGR
A0A3Q1LVA9	A0A3Q1LVA9_BOVIN	FASN	Fatty acid synthase	1	0	C(57.0215)	EAC[57.0215]PELDYFVVFSSVSC[57.0215]GR
A0A3Q1NEU9	A0A3Q1NEU9_BOVIN	DYNC1H1	Dynein cytoplasmic 1 heavy chain 1	1	0	C(57.0215)	EAIVNSC[57.0215]VFVHQTLHQANAR
Q56JY1	RL35A_BOVIN	RPL35A	Large ribosomal subunit protein eL33	1	1	K(145.0197)	EHTALLK[145.0197]IEGVYAR
F1N152	HTRA1_BOVIN	HTRA1	Serine protease HTRA1	1	1	K(145.0197)	EVPVASGSGFIVSEDGLIVTNAHVVTNK[145.0197]HR
P61223	RAP1B_BOVIN	RAP1B	Ras-related protein Rap-1b	1	1	K(145.0197)	EYK[145.0197]LVVLGSGGVGK
A0AAA9SJK4	A0AAA9SJK4_BOVIN	ABCE1	ATP binding cassette subfamily E member 1	1	0	C(57.0215)	FAC[57.0215]AVVC[57.0215]IQK
P02662	CASA1_BOVIN	CSN1S1	Alpha-S1-casein	1	0		FFVAPFPEVFGK
P80109	PHLD_BOVIN	GPLD1	Phosphatidylinositol-glycan-specific phospholipase D	1	0		FGSSVITVR
G3MYZ3	AFAM_BOVIN	AFM	Afamin	1	0	C(57.0215)	FIESDNVC[57.0215]EKR
P07926	AT5G2_BOVIN	ATP5MC2	ATP synthase F(0) complex subunit C2, mitochondrial	1	0		FIGAGAATVGVAGSGAGIGTVFGSLIIGYAR
A0AAF6Z704	A0AAF6Z704_BOVIN	RPL10A	Ribosomal protein	1	0	C(57.0215)	FSVC[57.0215]VLGDQQHC[57.0215]DEAK
Q3T0F5	RAB7A_BOVIN	RAB7A	Ras-related protein Rab-7a	1	0	C(57.0215)	GADC[57.0215]C[57.0215]VLVFDVTAPNTFK
A0A3Q1N562	A0A3Q1N562_BOVIN	ROCK1	Rho-associated protein kinase 1	1	0		GAFGEVQLVR
A0AAA9S0R0	A0AAA9S0R0_BOVIN	PCOLCE	Procollagen C-endopeptidase enhancer	1	0		GATEGVPGEVGLGPKPGAGPK
Q3T025	RL17_BOVIN	RPL17	Large ribosomal subunit protein uL22	1	1	K(145.0197)	GLDVDSLVIEHIQVNK[145.0197]APK
A0A3Q1NMV4	A0A3Q1NMV4_BOVIN	ICOSLG	Inducible T cell costimulator ligand	1	0		GLYDVVSVLR
A6QP30	A6QP30_BOVIN	CPN2	CPN2 protein	1	0	C(57.0215)	GQVVPALKEEQLVC[57.0215]PITR
A0A452DI66	A0A452DI66_BOVIN	F2	Prothrombin	1	0	C(57.0215)	GSRC[57.0215]LAWSSEQAK
A0A3Q1MQN4	A0A3Q1MQN4_BOVIN	RAB35	RAB35, member RAS onco family	1	1	K(145.0197)	GTHGVIVVYDVTSAESFVNVK[145.0197]R
A0AAA9TLZ1	A0AAA9TLZ1_BOVIN	FBLN1	Fibulin-1	1	0		GVVALTKPVPEPR
A0A3Q1M326	A0A3Q1M326_BOVIN	SYNCRIP	Synaptotagmin binding cytoplasmic RNA interacting protein	1	0	C(57.0215)	GYAFVTFC[57.0215]TK
A0AAA9S0V5	A0AAA9S0V5_BOVIN	TRIM28	Tripartite motif containing 28	1	0	C(57.0215)	HEPLVLFC[57.0215]ESC[57.0215]DTLTC[57.0215]R
F1MD83	F1MD83_BOVIN		Multifunctional fusion protein	1	0	C(57.0215)	HISSLEVIGAGLHC[57.0215]PSPQLIATLK
E1BG57	E1BG57_BOVIN	POM121C	POM121 transmembrane nucleoporin C	1	0	K(57.0215)	IADPTTGKK[57.0215]
A5D7B7	SEPR_BOVIN	FAP	Prolyl endopeptidase FAP	1	0		IFIIDATYPEHIGPR
A0A3Q1N2I2	A0A3Q1N2I2_BOVIN	U2AF2	Splicing factor U2AF subunit	1	0	C(57.0215)	IFVEFTSVFDC[57.0215]QK
Q03763	DSG1_BOVIN	DSG1	Desmoglein-1	1	0	C(57.0215)	IHSDC[57.0215]AANQQVTYR
P11024	NNTM_BOVIN	NNT	NAD(P) transhydrogenase, mitochondrial	1	0		ILIVGGGVAGLASAGAAK
P31096	OSTP_BOVIN	SPP1	Osteopontin	1	0		ISHELDSASSEVN
Q2KHT7	RS27_BOVIN	RPS27	Small ribosomal subunit protein eS27	1	0	C(57.0215)	ITTVFSHAQTVVLC[57.0215]VGC[57.0215]STVLC[57.0215]QPTGGK
A0A3Q1M4D1	A0A3Q1M4D1_BOVIN	CIT	Citron Rho-interacting kinase	1	1	K(145.0197)	IVELSEANK[145.0197]LAANSSLFTQR
P17697	CLUS_BOVIN	CLU	Clusterin	1	0		KLLLSSLEEAK
P23196	APEX1_BOVIN	APEX1	DNA repair nuclease/redox regulator APEX1	1	0	C(57.0215)	KPLVLC[57.0215]GDLNVAHEEIDLR
P15690	NDUS1_BOVIN	NDUFS1	NADH-ubiquinone oxidoreductase 75 kDa subunit, mitochondrial	1	0		KTESIDVMDAVGSNIVVSTR
Q0IIJ0	NAA50_BOVIN	NAA50	N-alpha-acetyltransferase 50	1	0	C(57.0215)	LAYFNDIAVGAVC[57.0215]C[57.0215]R
Q5E9F7	COF1_BOVIN	CFL1	Cofilin-1	1	0		LGGSAVISLEGKPL
P98140	FA12_BOVIN	F12	Coagulation factor XII	1	0		LHEAFSPITYQHDLALVR
Q56JV1	RS26_BOVIN	RPS26	Small ribosomal subunit protein eS26	1	0	C(57.0215)	LHYC[57.0215]VSC[57.0215]AIHSK
Q3T0D0	HNRPK_BOVIN	HNRNPK	Heterogeneous nuclear ribonucleoprotein K	1	0		LLIHQSLAGGIIGVK
Q2HJH2	RAB1B_BOVIN	RAB1B	Ras-related protein Rab-1B	1	0	C(57.0215)	LLLIGDSGVGKSC[57.0215]LLLR
P48616	VIME_BOVIN	VIM	Vimentin	1	0		LLQDSVDFSLADAINTEFK
Q58D31	DHSO_BOVIN	SORD	Sorbitol dehydrogenase	1	0	C(57.0215)	LPDNVTFEEGALIEPLSVGIHAC[57.0215]R
Q2KIT0	HP20_BOVIN		Protein HP-20 homolog	1	0		LSGQLPSPSKPVPFTEVLYNAQR
A0A3Q1MA33	A0A3Q1MA33_BOVIN	NCAM2	Neural cell adhesion molecule 2	1	0	C(57.0215)	LTIYNANIEDAGIYRC[57.0215]QATDAK
A0AAA9SWR2	A0AAA9SWR2_BOVIN		Large ribosomal subunit protein uL6	1	0	C(57.0215);M(15.9949)	M[15.9949]RPGVAC[57.0215]SVSQAQRDELILEGNDIELVSNSAALIQQATTVK
Q58CQ9	VNN1_BOVIN	VNN1	Pantetheinase	1	0		NLDLLEGAVTSASK
E1BH06	E1BH06_BOVIN		C4a anaphylatoxin	1	0		RGHLFLQTDQPVYNPGQR
A6QLA4	MAP1_BOVIN	METAP1	Methionine aminopeptidase 1	1	0	C(57.0215)	SAQFEHTLLVTDTGC[57.0215]EILTR
P39872	RL3_BOVIN	RPL3	Large ribosomal subunit protein uL3	1	0		SINPLGGFVHYGEVTNDFVMLK
Q9BGI2	PRDX4_BOVIN	PRDX4	Peroxiredoxin-4	1	0	C(57.0215)	SINTEVVAC[57.0215]SVDSQFTHLAWINTPR
A7E3W2	LG3BP_BOVIN	LGALS3BP	Galectin-3-binding protein	1	0		SNPTIGYENR
P55906	BGH3_BOVIN	TGFBI	Transforming growth factor-beta-induced protein ig-h3	1	0		SPYQLVLQHSR
Q3ZCH0	HSPA9_BOVIN	HSPA9	Stress-70 protein, mitochondrial	1	0		SQVFSTAADGQTQVEIK
Q148H7	K2C79_BOVIN	KRT79	Keratin, type II cytoskeletal 79	1	1	K(145.0197)	SRAEAESWYQTK[145.0197]YEELQVTAGK
P42916	CL43_BOVIN	CL43	Collectin-43	1	0		SSAENEAVTQLVR
Q863B3	SND1_BOVIN	SND1	Staphylococcal nuclease domain-containing protein 1	1	0	C(57.0215)	TC[57.0215]ATVTIGGINIAEALVSK
P02584	PROF1_BOVIN	PFN1	Profilin-1	1	0		TFVNITPAEVGILVGKDR
P82943	REG1_BOVIN		Regakine-1	1	0	C(57.0215)	TGDKC[57.0215]PQEAVIFQTR
A0AAA9SW57	A0AAA9SW57_BOVIN	MATR3	Matrin 3	1	0	C(57.0215)	TGFYC[57.0215]KLC[57.0215]SLFYTNEEVAK
Q5E988	RS5_BOVIN	RPS5	Small ribosomal subunit protein uS7	1	0	C(57.0215)	TIAEC[57.0215]LADELINAAK
A0A3Q1LFA6	A0A3Q1LFA6_BOVIN		Ig-like domain-containing protein	1	0		TLIYGDTSR
Q3MIC0	RL37A_BOVIN	RPL37A	Large ribosomal subunit protein eL43	1	0		TVAGGAWTYNTTSAVTVK
Q5E956	TPIS_BOVIN	TPI1	Triosephosphate isomerase	1	0	C(57.0215)	VAHALAEGLGVIAC[57.0215]IGEK
Q56JV9	RS3A_BOVIN	RPS3A	Small ribosomal subunit protein eS1	1	0		VFEVSLADLQNDEVAFR
A0AAA9SWN9	A0AAA9SWN9_BOVIN	HNRNPL	Heteroous nuclear ribonucleoprotein L	1	0	C(57.0215)	VFNVFC[57.0215]LYGNVEK
A0A3Q1NGX5	A0A3Q1NGX5_BOVIN	ILF2	Interleukin enhancer binding factor 2	1	0	C(57.0215)	VHTVMTLEQQDMVC[57.0215]YTAQTLVR
F1MZ00	F1MZ00_BOVIN	SNRPD3	Small nuclear ribonucleoprotein Sm D3	1	0	C(57.0215)	VLHEAEGHIVTC[57.0215]ETNTGEVYR
Q5I597	BHMT1_BOVIN	BHMT	Betaine--homocysteine S-methyltransferase 1	1	0	C(57.0215)	VNEAAC[57.0215]DIAR
A0AAA9ST52	A0AAA9ST52_BOVIN	DDX3X	RNA helicase	1	0	C(57.0215)	VRPC[57.0215]VVYGGADIGQQIR
A0AAF6Z046	A0AAF6Z046_BOVIN	NGRN	Neugrin	1	0		VSAIGSLPQR
Q6R8F2	CADH1_BOVIN	CDH1	Cadherin-1	1	0	C(57.0215)	VSFEGC[57.0215]AGLPR
Q9TTJ5	RGN_BOVIN	RGN	Regucalcin	1	0		VTVDAPVSSVALR
F1N0X0	F1N0X0_BOVIN	PCDH12	Protocadherin 12	1	0		YQVAEEVPSGTVIGKLPQER
Q3T0F4	RS10_BOVIN	RPS10	Small ribosomal subunit protein eS10	1	1	N-term(145.0197)	n[145.0197]KAEAGAGSATEFQFR
A0A3Q1MIB0	A0A3Q1MIB0_BOVIN	IQGAP1	IQ motif containing GTPase activating protein 1	1	1	N-term(145.0197)	n[145.0197]LHEKGVLLEIEDLQVNQFK
A0A3Q1MIZ7	A0A3Q1MIZ7_BOVIN	RAI14	Retinoic acid induced 14	1	1	M(15.9949);Q(-17.0265);N-term(145.0197)	n[145.0197]Q[-17.0265]LLEEKAAM[15.9949]TDAMVPR
Q862I1	RL24_BOVIN	RPL24	Large ribosomal subunit protein eL24	1	0	C(57.0215);N-term(42.0106)	n[42.0106]MKVELC[57.0215]SFSGYKIYPGHGR
P62326	TYB4_BOVIN	TMSB4	Thymosin beta-4	1	0	M(15.9949);N-term(42.0106)	n[42.0106]SDKPDM[15.9949]AEIEKFDK
P12260	F13A_BOVIN	F13A1	Coagulation factor XIII A chain (Fragment)	1	0	N-term(42.0106)	n[42.0106]SESSGTAFGGRR
A0AAA9TVP7	A0AAA9TVP7_BOVIN	APOH	Beta-2-glycoprotein 1	1	0	C(57.0215);K(57.0215);N-term(57.0215)	n[57.0215]EAC[57.0215]PK[57.0215]PDELPFSTVVPLKR
P01035	CYTC_BOVIN	CST3	Cystatin-C	1	0	N-term(57.0215)	n[57.0215]LLGGLMEADVNEEGVQEALSFAVSEFNKR

## Sheet: Columns_Table_S2
Column name	Description
Protein ID	UniProt identification number
Entry Name	UniProt protein name
Gene	UniProt gene name
Description	UniProt protein description
TM	CCTOP TmFilter result (yes: transmembrane protein; no: not transmembrane protein
Topology Check	CCTOP (for transmembrane proteins) or UniProt subcellular localisation (for not transmembrane proteins) of peptide is extra-cytosolic (OK) or not (notOK)
Contaminant	Contaminant peptide is indicated by plus sign
Significant	Statistically significant polarization class (FDR<0.05)
Significant_peptides	Statistically significant peptides identified (FDR<0.05)
Apical fraction (%)	Apical fraction (%) based oon protein intensity
Polar_shift	Biologically significant polarization class (<40% or >60% apical)
Cluster	Covariance cluster name
Clusterpolar	Covariance cluster group
Assigned Modifications	Assigned Modifications
Combined Total Peptides	Total number of identified peptides (in peptide and protein enriched samples)
Total peptides	Total number of identified quantitative peptides (in peptide enriched samples)
Sitgnificant peptides	Number of peptides with statistically significant polarization (FDR<0.05)
Topo-OK peptides	Number of peptides with topological correct position
Topo-notOK peptides	Number of peptides with topological not correct positions
PolarprotDb	Polarization according to PolarprotDB
Koetemann polar	Polarization according to ref [29]]
Caceres-polar	Polarization according to ref [38]
Koetemann	Found in ref [38]
Caceres-Significant	Signifficace of Polarization in ref [38]
Caceres	Found in ref [29]
Gene Ontology (biological process)	Gene Ontology (biological process)
Gene Ontology (cellular component)	Gene Ontology (cellular component)
Gene Ontology (molecular function)	Gene Ontology (molecular function)
Peptide_1_1_Apical	Log2 MS Intensity in replicate
Peptide_1_2_Apical	Log2 MS Intensity in replicate
Peptide_1_1_Baso	Log2 MS Intensity in replicate
Peptide_1_2_Baso	Log2 MS Intensity in replicate
Peptide_2_1_Apical	Log2 MS Intensity in replicate
Peptide_2_2_Apical	Log2 MS Intensity in replicate
Peptide_2_3_Apical	Log2 MS Intensity in replicate
Peptide_2_1_Baso	Log2 MS Intensity in replicate
Peptide_2_2_Baso	Log2 MS Intensity in replicate
Peptide_2_3_Baso	Log2 MS Intensity in replicate
Peptide_3_1_Apical	Log2 MS Intensity in replicate
Peptide_3_2_Apical	Log2 MS Intensity in replicate
Peptide_3_1_Baso	Log2 MS Intensity in replicate
Peptide_3_2_Baso	Log2 MS Intensity in replicate
Difference	log2(Apical/Basolateral) in differential analysis
-LOG(P-value)	log10(p-value) in differential analysis
Length	Protein length (amino acids)
Mass	Protein mass (Da)
Coefficient of variation Apical	Coefficient of variation of protein MS signal in apical samples
Coefficient of variation Baso	Coefficient of variation of protein MS signal in basolateral samples
Caceres-Apical fraction	Apical fraction in ref [29]
Median significant peptide Apical fraction	Median apical fraction (%) of significantly polarized peptides
Koetemann_apical_fraction	Apical fraction in ref [38]
Organism	Taxonomy in Uniprot database
N-Glycosylation	PTM based on Uniprot database
Disulfide bond	PTM based on Uniprot database

## Sheet: Supplementary_Table_S2
Protein ID	Entry Name	Gene	Description	TM	Topology Check	Contaminant	Significant	Significant_peptides	Apical fraction (%)	Polar_shift	Cluster	Clusterpolar	Assigned Modifications	Combined Total Peptides	Total peptides	Sitgnificant peptides	Topo-OK peptides	Topo-notOK peptides	PolarprotDb	Koetemann polar	Caceres-polar	Koetemann	Caceres	Gene Ontology (biological process)	Gene Ontology (cellular component)	Gene Ontology (molecular function)	Peptide_1_1_Apical	Peptide_1_2_Apical	Peptide_1_1_Baso	Peptide_1_2_Baso	Peptide_2_1_Apical	Peptide_2_2_Apical	Peptide_2_3_Apical	Peptide_2_1_Baso	Peptide_2_2_Baso	Peptide_2_3_Baso	Peptide_3_1_Apical	Peptide_3_2_Apical	Peptide_3_1_Baso	Peptide_3_2_Baso	Difference	-LOG(P-value)	Length	Mass	Coefficient of variation Apical	Coefficient of variation Baso	Caceres-Apical fraction	Median significant peptide Apical fraction	Koetemann_apical_fraction
A0A8C0N7E5	CLD4_CANLF	CLDN4	Claudin-4	yes	OK		+	+	0.288583	Basolateral	Cluster Basolateral-1	Cluster Basolateral	K(145.0197);N-term(57.0215)	4	2	1	2	0		Basolateral	Baso	+	+		bicellular tight junction [GO:0005923];chloride channel complex [GO:0034707];plasma membrane [GO:0005886]	chloride channel activity [GO:0005254];structural molecule activity [GO:0005198]	NaN	NaN	NaN	NaN	NaN	20.2546	NaN	22.3136	23.1292	22.3136	22.0185	21.6661	22.5585	22.759	-1.30171	1.58321	210	22091	0.521841	0.251075	2	29.7277	21.7
A0A8C0N8E3	VIME_CANLF	VIM	Vimentin	no	OK		+	+	0.728426	Apical	Cluster Apical-1	Cluster Apical	C(57.0215);K(145.0197);N(0.9840);N-term(145.0197);N-term(57.0215)	68	60	12	24	0			Apical		+	positive regulation of epithelial cell migration [GO:0010634]	cytoplasm [GO:0005737];intermediate filament [GO:0005882];nuclear matrix [GO:0016363];plasma membrane [GO:0005886]		27.2474	27.2856	25.5258	25.3919	27.0773	27.2852	27.0825	25.9764	25.3933	25.9652	26.8763	27.2408	26.3314	25.5472	1.42344	6.26552	466	53598	0.100923	0.2645	100	75.3761	NaN
A0A8I3PI99	TMCO1_CANLF	TMCO1	Calcium load-activated calcium channel	yes	notOK				NaN					5	1	0	0	0					+	endoplasmic reticulum calcium ion homeostasis [GO:0032469];ER overload response [GO:0006983];multi-pass transmembrane protein insertion into ER membrane [GO:0160063];ossification [GO:0001503]	cytoplasm [GO:0005737];endoplasmic reticulum [GO:0005783];endoplasmic reticulum membrane [GO:0005789];Golgi membrane [GO:0000139];mitochondrial membrane [GO:0031966];multi-pass translocon complex [GO:0160064]	calcium channel activity [GO:0005262];ribosome binding [GO:0043022]	NaN	NaN	NaN	18.9962	NaN	NaN	NaN	NaN	NaN	NaN	NaN	NaN	NaN	NaN	NaN	0	188	21175	NaN	NaN	74	NaN	NaN
A0A8P0N4K0	SCRIB_CANLF	SCRIB	Protein scribble homolog						NaN				C(57.0215)	10	1	0	0	0					+	cell differentiation [GO:0030154];epithelial structure maintenance [GO:0010669];positive regulation of epithelial cell migration [GO:0010634]	adherens junction [GO:0005912];cell junction [GO:0030054];cytoplasm [GO:0005737];lamellipodium [GO:0030027];plasma membrane [GO:0005886];postsynapse [GO:0098794];presynapse [GO:0098793]		NaN	NaN	NaN	NaN	NaN	NaN	NaN	NaN	NaN	NaN	NaN	NaN	NaN	19.8126	NaN	0	1614	173907	NaN	NaN	100	NaN	NaN
A0M8U6	TES_CANLF	TES	Testin	no	notOK		+	+	0.422323		Cluster Basolateral-1	Cluster Basolateral	C(57.0215);N-term(57.0215)	33	4	1	0	0			Apical		+	negative regulation of cell population proliferation [GO:0008285]	cytoplasm [GO:0005737];focal adhesion [GO:0005925]	zinc ion binding [GO:0008270]	22.8143	23.0919	23.2952	23.0572	22.6612	22.7197	22.602	23.3956	23.3593	23.4301	23.0529	22.8196	23.0961	23.2914	-0.451915	3.54336	421	48008	0.132986	0.0975255	62	34.6917	NaN
A0M8V0	CAZA2_CANLF	CAPZA2	F-actin-capping protein subunit alpha-2	no	OK				0.505663		Cluster Basolateral-4	Cluster Basolateral	C(57.0215)	7	1	0	0	0			NonPolar		+	actin cytoskeleton organization [GO:0030036];barbed-end actin filament capping [GO:0051016]	cortical cytoskeleton [GO:0030863];F-actin capping protein complex [GO:0008290]	actin filament binding [GO:0051015]	NaN	NaN	NaN	NaN	NaN	NaN	NaN	NaN	NaN	NaN	20.6738	20.5821	20.5484	20.6422	0.0326786	0.17545	286	32981	0.0449203	0.0459483	49	NaN	NaN
A1XD97	TFP11_CANLF	TFIP11	Tuftelin-interacting protein 11						NaN				K(145.0197);M(15.9949)	3	1	0	0	0						biomineral tissue development [GO:0031214];spliceosomal complex disassembly [GO:0000390]	cytoplasm [GO:0005737];spliceosomal complex [GO:0005681];U2-type post-mRNA release spliceosomal complex [GO:0071008]	nucleic acid binding [GO:0003676]	NaN	NaN	NaN	NaN	NaN	NaN	NaN	NaN	NaN	NaN	NaN	NaN	NaN	20.0301	NaN	0	837	96568	NaN	NaN	NaN	NaN	NaN
A7YH32	CING_CANLF	CGN	Cingulin						NaN					7	1	0	0	0						microtubule cytoskeleton organization [GO:0000226]	bicellular tight junction [GO:0005923];myosin complex [GO:0016459]	microtubule binding [GO:0008017]	NaN	NaN	NaN	NaN	NaN	22.3428	NaN	NaN	NaN	NaN	NaN	NaN	NaN	NaN	NaN	0	1196	136177	NaN	NaN	NaN	NaN	NaN
B6V8E6	CTNB1_CANLF	CTNNB1	Catenin beta-1					+	0.584262				C(57.0215);M(15.9949);N(0.9840);N-term(57.0215)	26	10	1	0	0			Baso	+	+	adherens junction assembly [GO:0034333];bicellular tight junction assembly [GO:0070830];canonical Wnt signaling pathway [GO:0060070];cell adhesion [GO:0007155];cell-cell adhesion [GO:0098609];cell-cell adhesion mediated by cadherin [GO:0044331];cellular response to growth factor stimulus [GO:0071363];cellular response to indole-3-methanol [GO:0071681];endothelial tube morphogenesis [GO:0061154];m…	adherens junction [GO:0005912];beta-catenin destruction complex [GO:0030877];beta-catenin-TCF7L2 complex [GO:0070369];catenin complex [GO:0016342];cell cortex [GO:0005938];cell junction [GO:0030054];cell periphery [GO:0071944];cell projection [GO:0042995];cell-cell junction [GO:0005911];centrosome [GO:0005813];cytoplasm [GO:0005737];cytosol [GO:0005829];exocytic vesicle [GO:0070382];nucleus [GO:0…	alpha-catenin binding [GO:0045294];cadherin binding [GO:0045296];nuclear receptor binding [GO:0016922];protein phosphatase binding [GO:0019903];RNA polymerase II-specific DNA-binding transcription factor binding [GO:0061629];transcription coactivator activity [GO:0003713]	23.3348	23.5263	22.6461	22.2712	NaN	23.5112	23.3765	23.0311	22.3067	22.5762	22.9851	22.6841	23.0757	23.3107	0.490943	1.43101	781	85511	0.211388	0.279306	10	62.1176	45.3
D0VWQ3	RL18_CANLF	RPL18	Large ribosomal subunit protein eL18	no	notOK				0.464128				C(57.0215);K(145.0197);K(57.0215);N(0.9840);N-term(145.0197);N-term(57.0215)	26	32	0	0	6			Apical		+	cytoplasmic translation [GO:0002181]	cytosolic large ribosomal subunit [GO:0022625];rough endoplasmic reticulum [GO:0005791]	RNA binding [GO:0003723];structural constituent of ribosome [GO:0003735]	26.8416	26.8512	26.9139	26.9047	26.2231	27.0251	26.7442	27.327	26.7146	27.0008	26.5385	27.0377	27.153	26.6989	-0.207364	0.794769	188	21592	0.184945	0.161071	63	NaN	NaN
D0VWQ4	RL36A_CANLF	Rpl36a	Large ribosomal subunit protein eL42	no	notOK			+	0.432263		Cluster Basolateral-2	Cluster Basolateral	C(57.0215);K(145.0197);K(57.0215);N(0.9840);N-term(145.0197);N-term(57.0215)	21	29	2	0	3						translation [GO:0006412]	cytosolic large ribosomal subunit [GO:0022625]	structural constituent of ribosome [GO:0003735]	26.0937	25.8928	26.0519	26.2331	25.8681	26.0733	25.3686	26.2523	26.0726	26.5442	25.6695	25.9816	26.3879	26.1589	-0.393311	2.24114	106	12441	0.163914	0.125591	NaN	50.3977	NaN
D0VWQ5	RL19_CANLF	RPL19	Large ribosomal subunit protein eL19	no	notOK				0.475884				C(57.0215);N-term(57.0215)	21	8	0	0	0			Apical		+	cytoplasmic translation [GO:0002181]	cytosolic large ribosomal subunit [GO:0022625];nucleolus [GO:0005730];synapse [GO:0045202]	RNA binding [GO:0003723];structural constituent of ribosome [GO:0003735]	22.7753	23.0296	22.8912	22.6086	22.5213	22.3678	22.6262	23.0915	23.1864	23.0163	22.4459	23.311	23.1402	22.1178	-0.139277	0.313761	196	23466	0.252975	0.229164	88	NaN	NaN
E2QXF3	RL15_CANLF	RPL15	Large ribosomal subunit protein eL15	no	notOK				0.430055		Cluster Basolateral-3	Cluster Basolateral	K(57.0215);N-term(57.0215)	19	10	0	0	0			NonPolar		+	cytoplasmic translation [GO:0002181]	cytosolic large ribosomal subunit [GO:0022625]	RNA binding [GO:0003723];structural constituent of ribosome [GO:0003735]	21.4866	21.2484	23.7217	23.7676	22.9988	22.6329	23.0548	23.0003	23.2917	22.9421	22.5377	23.8572	23.3489	20.5882	-0.406302	0.333501	204	24146	0.594821	0.446065	59	NaN	NaN
E2RDZ6	SIR5_CANLF	SIRT5	NAD-dependent protein deacylase sirtuin-5, mitochondrial						0.5				C(57.0215)	6	2	0	0	0						protein demalonylation [GO:0036046];protein desuccinylation [GO:0036048];regulation of ketone biosynthetic process [GO:0010566]	cytosol [GO:0005829];mitochondrion [GO:0005739];nucleolus [GO:0005730]	NAD+ binding [GO:0070403];NAD-dependent protein lysine deacetylase activity [GO:0034979];protein-glutaryllysine deglutarylase activity [GO:0061697];protein-malonyllysine demalonylase activity [GO:0036054];protein-succinyllysine desuccinylase activity [GO:0036055];zinc ion binding [GO:0008270]	NaN	NaN	NaN	NaN	NaN	NaN	19.5367	NaN	NaN	NaN	NaN	NaN	19.5367	NaN	0	0	310	33942	NaN	NaN	NaN	NaN	NaN
E2RG47	STT3B_CANLF	STT3B	Dolichyl-diphosphooligosaccharide--protein glycosyltransferase subunit STT3B						NaN					18	1	0	0	0				+	+	co-translational protein modification [GO:0043686];ERAD pathway [GO:0036503];glycoprotein catabolic process [GO:0006516];post-translational protein modification [GO:0043687];protein N-linked glycosylation via asparagine [GO:0018279];response to unfolded protein [GO:0006986]	oligosaccharyltransferase complex [GO:0008250];oligosaccharyltransferase complex B [GO:0160227]	dolichyl-diphosphooligosaccharide-protein glycotransferase activity [GO:0004579];metal ion binding [GO:0046872]	NaN	NaN	NaN	NaN	NaN	NaN	NaN	NaN	NaN	17.1961	NaN	NaN	NaN	NaN	NaN	0	826	93671	NaN	NaN	80	NaN	47.6
E2RGI3	RU1C_CANLF	SNRPC	U1 small nuclear ribonucleoprotein C	no	notOK				0.5				C(57.0215);N-term(57.0215)	1	1	0	0	0						mRNA 5'-splice site recognition [GO:0000395];spliceosomal snRNP assembly [GO:0000387]	Cajal body [GO:0015030];commitment complex [GO:0000243];U1 snRNP [GO:0005685];U2-type prespliceosome [GO:0071004]	mRNA binding [GO:0003729];pre-mRNA 5'-splice site binding [GO:0030627];protein homodimerization activity [GO:0042803];single-stranded RNA binding [GO:0003727];U1 snRNA binding [GO:0030619];zinc ion binding [GO:0008270]	NaN	NaN	NaN	NaN	NaN	NaN	NaN	NaN	NaN	NaN	20.4572	NaN	NaN	20.4572	0	0	159	17394	NaN	NaN	NaN	NaN	NaN
E2RH47	RS3_CANLF	RPS3	Small ribosomal subunit protein uS3	no	notOK			+	0.522371				C(57.0215);K(145.0197);K(57.0215);M(15.9949);N-term(145.0197);N-term(42.0106);N-term(57.0215)	40	31	1	0	5			Apical		+	apoptotic process [GO:0006915];cell division [GO:0051301];DNA repair [GO:0006281];positive regulation of apoptotic signaling pathway [GO:2001235];regulation of translation [GO:0006417];translation [GO:0006412]	cytosolic small ribosomal subunit [GO:0022627];mitochondrial inner membrane [GO:0005743];nucleolus [GO:0005730];nucleus [GO:0005634];spindle [GO:0005819]	class I DNA-(apurinic or apyrimidinic site) endonuclease activity [GO:0140078];DNA binding [GO:0003677];RNA binding [GO:0003723];structural constituent of ribosome [GO:0003735]	26.3677	26.341	26.4033	26.4289	26.2692	26.7384	26.6031	26.4933	25.9176	26.1294	26.164	26.5593	26.5777	26.1881	0.129182	0.533135	243	26674	0.143031	0.15606	62	70.5992	NaN
E2RK30	PKHD1_CANLF	PKHD1	Fibrocystin	yes	notOK				0.595328		Cluster Apical-3	Cluster Apical	C(57.0215);K(57.0215);N(0.9840)	5	2	0	0	0						branching morphogenesis of an epithelial tube [GO:0048754];cell-cell junction organization [GO:0045216];epithelial cell morphogenesis [GO:0003382];establishment of centrosome localization [GO:0051660];establishment of mitotic spindle orientation [GO:0000132];negative regulation of epithelial cell apoptotic process [GO:1904036];positive regulation of epithelial cell proliferation [GO:0050679];regu…	apical plasma membrane [GO:0016324];chromosome, centromeric region [GO:0000775];cilium [GO:0005929];endoplasmic reticulum [GO:0005783];extracellular exosome [GO:0070062];Golgi apparatus [GO:0005794];nucleus [GO:0005634];spindle [GO:0005819]		NaN	NaN	NaN	NaN	NaN	NaN	NaN	NaN	NaN	NaN	20.3657	20.2889	19.7139	19.8269	0.556929	1.8322	4074	447576	0.0376427	0.0553545	NaN	NaN	NaN
E2RQ08	RPN1_CANLF	RPN1	Dolichyl-diphosphooligosaccharide--protein glycosyltransferase subunit 1	yes	notOK;OK			+	0.543288		Cluster Apical-1	Cluster Apical	K(145.0197);N-term(145.0197);N-term(57.0215)	48	24	1	4	6			Apical	+	+	protein glycosylation [GO:0006486];protein N-linked glycosylation via asparagine [GO:0018279]	cytosol [GO:0005829];oligosaccharyltransferase complex [GO:0008250];oligosaccharyltransferase complex A [GO:0160226];oligosaccharyltransferase complex B [GO:0160227];rough endoplasmic reticulum [GO:0005791]		24.0693	24.1231	23.8566	23.7917	23.4949	24.4792	24.114	24.3219	23.1652	23.803	24.0016	24.1272	23.9313	23.7865	0.250431	0.782156	607	68577	0.190354	0.225038	67	59.2642	51.5
E2RR58	RL12_CANLF	RPL12	Large ribosomal subunit protein uL11	no	notOK			+	0.475434				C(57.0215);K(145.0197);K(57.0215);N(0.9840);N-term(57.0215)	19	27	2	0	1			Apical		+	translation [GO:0006412]	cytosolic large ribosomal subunit [GO:0022625]	large ribosomal subunit rRNA binding [GO:0070180];structural constituent of ribosome [GO:0003735]	27.0463	27.2182	27.1663	26.9877	26.5194	27.1549	27.0943	27.5241	27.0585	27.1206	26.6584	27.3853	27.4495	26.7632	-0.141878	0.426732	165	17819	0.202107	0.184038	63	50.9439	NaN
F1PAA9	CADH1_CANLF	CDH1	Cadherin-1	yes	OK		+	+	0.218557	Basolateral	Cluster Basolateral-1	Cluster Basolateral	C(57.0215);K(145.0197);K(57.0215);N(0.9840);N-term(145.0197);N-term(57.0215)	39	53	9	32	0	Basolateral plasma membrane	Basolateral	Baso	+	+	adherens junction organization [GO:0034332];calcium-dependent cell-cell adhesion via plasma membrane cell adhesion molecules [GO:0016339];cell migration [GO:0016477];cell morphogenesis [GO:0000902];cell-cell adhesion mediated by cadherin [GO:0044331];cell-cell junction assembly [GO:0007043];desmosome assembly [GO:0002159];homophilic cell adhesion via plasma membrane adhesion molecules [GO:0007156…	adherens junction [GO:0005912];apical junction complex [GO:0043296];catenin complex [GO:0016342];cell-cell junction [GO:0005911];cytoplasm [GO:0005737];desmosome [GO:0030057];endosome [GO:0005768];flotillin complex [GO:0016600];Golgi apparatus [GO:0005794];plasma membrane [GO:0005886]	beta-catenin binding [GO:0008013];cadherin binding [GO:0045296];calcium ion binding [GO:0005509]	25.1178	25.2608	27.9428	27.9214	25.1286	26.3693	25.9486	27.9413	27.6301	27.7749	26.6815	26.7497	27.4768	27.436	-1.83813	4.47111	885	97755	0.481376	0.148234	18	29.241	19.6
F1PCT7	RPN2_CANLF	RPN2	Dolichyl-diphosphooligosaccharide--protein glycosyltransferase subunit 2	yes	OK				0.524239				C(57.0215);K(145.0197);N(0.9840);N-term(145.0197);N-term(57.0215)	22	9	0	5	0			Apical		+	protein glycosylation [GO:0006486];protein N-linked glycosylation [GO:0006487]	oligosaccharyltransferase complex [GO:0008250]		24.8882	22.6595	21.9726	24.7666	23.9273	24.1571	24.1212	24.1957	23.9726	24.0123	23.677	24.429	24.3749	23.5847	0.139985	0.124531	631	69034	0.420278	0.444851	77	NaN	NaN
F1PJP5	STT3A_CANLF	STT3A	Dolichyl-diphosphooligosaccharide--protein glycosyltransferase subunit STT3A						0.5				N(0.9840)	19	1	0	0	0				+	+	co-translational protein modification [GO:0043686];post-translational protein modification [GO:0043687];protein N-linked glycosylation via asparagine [GO:0018279]	oligosaccharyltransferase complex [GO:0008250]	dolichyl-diphosphooligosaccharide-protein glycotransferase activity [GO:0004579];metal ion binding [GO:0046872]	NaN	NaN	NaN	NaN	NaN	NaN	NaN	NaN	NaN	NaN	NaN	20.0105	20.0105	NaN	0	0	705	80579	NaN	NaN	82	NaN	50.8
F1PRN2	MYO1D_CANLF	MYO1D	Unconventional myosin-Id	no	OK			+	0.50155				C(57.0215);K(145.0197);N-term(57.0215)	38	14	1	1	0			Apical		+	actin filament organization [GO:0007015];actin filament-based movement [GO:0030048];early endosome to recycling endosome transport [GO:0061502];endocytosis [GO:0006897];protein transport [GO:0015031]	actin cytoskeleton [GO:0015629];axon [GO:0030424];brush border [GO:0005903];cell cortex [GO:0005938];cytoplasm [GO:0005737];dendrite [GO:0030425];early endosome [GO:0005769];endosome [GO:0005768];microvillus [GO:0005902];myelin sheath [GO:0043209];myosin complex [GO:0016459];perikaryon [GO:0043204];plasma membrane [GO:0005886]	actin filament binding [GO:0051015];ATP binding [GO:0005524];calmodulin binding [GO:0005516];microfilament motor activity [GO:0000146];protein domain specific binding [GO:0019904]	24.0813	24.0326	23.6278	23.692	NaN	23.8723	NaN	23.8723	NaN	23.8723	23.581	23.7681	24.1146	23.9695	0.00894712	0.0270357	1006	116036	0.137544	0.123976	86	61.7188	NaN
F1PZV2	MFS12_CANLF	MFSD12	Major facilitator superfamily domain-containing protein 12						0.505322		Cluster Apical-3	Cluster Apical	C(57.0215)	1	1	0	0	0						carbohydrate transport [GO:0008643];cysteine transmembrane transport [GO:1903712];melanin biosynthetic process [GO:0042438];pigment metabolic process involved in pigmentation [GO:0043474];regulation of melanin biosynthetic process [GO:0048021]	lysosomal membrane [GO:0005765];lysosome [GO:0005764];melanosome membrane [GO:0033162];plasma membrane [GO:0005886]	cysteine transmembrane transporter activity [GO:0033229];symporter activity [GO:0015293]	NaN	21.9362	21.9714	22.0058	NaN	NaN	NaN	NaN	NaN	NaN	22.05	21.9714	21.8882	NaN	0.0307147	0.251249	478	51883	0.0406742	0.041548	NaN	NaN	NaN
J9PAS6	SRP19_CANLF	SRP19	Signal recognition particle 19 kDa protein	no	notOK				NaN				C(57.0215)	4	2	0	0	0						SRP-dependent cotranslational protein targeting to membrane, signal sequence recognition [GO:0006617]	nucleolus [GO:0005730];nucleoplasm [GO:0005654];signal recognition particle, endoplasmic reticulum targeting [GO:0005786]	7S RNA binding [GO:0008312]	NaN	NaN	NaN	NaN	NaN	NaN	NaN	NaN	NaN	NaN	NaN	NaN	20.3466	NaN	NaN	0	144	16156	NaN	NaN	NaN	NaN	NaN
O18835	BGLR_CANLF	GUSB	Beta-glucuronidase					+	0.462581				C(57.0215)	11	3	1	0	0						carbohydrate metabolic process [GO:0005975]	extracellular space [GO:0005615];lysosome [GO:0005764]	beta-glucuronidase activity [GO:0004566];carbohydrate binding [GO:0030246];signaling receptor binding [GO:0005102]	20.3783	20.3187	20.2051	20.2695	NaN	NaN	20.1651	20.2943	20.2943	20.4129	19.7524	20.1518	20.6873	20.424	-0.216342	1.03639	651	74433	0.157624	0.117783	NaN	33.5757	NaN
O18840	ACTB_CANLF	ACTB	Actin, cytoplasmic 1	no	notOK			+	0.545132		Cluster Apical-1	Cluster Apical	C(57.0215);K(145.0197);K(57.0215);M(15.9949);N(0.9840);N-term(145.0197);N-term(42.0106);N-term(57.0215)	46	76	12	0	16			Apical		+		actin cytoskeleton [GO:0015629];cytoskeleton [GO:0005856];dense body [GO:0097433];focal adhesion [GO:0005925];nucleus [GO:0005634];plasma membrane [GO:0005886];protein-containing complex [GO:0032991]	ATP binding [GO:0005524];hydrolase activity [GO:0016787]	28.9852	28.9215	28.2514	28.3515	28.4681	28.8124	28.758	28.8373	28.4996	28.5645	28.6495	28.8579	28.6793	28.441	0.261156	1.64512	375	41737	0.116902	0.139818	100	72.4718	NaN
O46550	CAV2_CANLF	CAV2	Caveolin-2						0.290805	Basolateral	Cluster Basolateral-2	Cluster Basolateral	C(57.0215)	5	3	0	0	0				+		caveola assembly [GO:0070836];cell differentiation [GO:0030154];endoplasmic reticulum organization [GO:0007029];insulin receptor signaling pathway [GO:0008286];mitochondrion organization [GO:0007005];negative regulation of endothelial cell proliferation [GO:0001937];positive regulation of dopamine receptor signaling pathway [GO:0060161];regulation of cytosolic calcium ion concentration [GO:005148…	caveola [GO:0005901];cytoplasmic vesicle [GO:0031410];Golgi apparatus [GO:0005794];Golgi membrane [GO:0000139];nucleus [GO:0005634];perinuclear region of cytoplasm [GO:0048471];plasma membrane raft [GO:0044853]	D1 dopamine receptor binding [GO:0031748];molecular adaptor activity [GO:0060090];protein kinase binding [GO:0019901]	NaN	NaN	NaN	NaN	NaN	NaN	NaN	NaN	NaN	NaN	19.8282	21.4772	22.2921	21.5855	-1.28613	0.540536	162	17931	0.730397	0.339528	NaN	NaN	52.9
O62683	ZO3_CANLF	TJP3	Tight junction protein ZO-3						NaN				C(57.0215)	3	1	0	0	0					+	cell-cell adhesion [GO:0098609];cell-cell junction organization [GO:0045216];establishment of endothelial intestinal barrier [GO:0090557];positive regulation of blood-brain barrier permeability [GO:1905605];protein localization to cell-cell junction [GO:0150105]	bicellular tight junction [GO:0005923];cell surface [GO:0009986];nucleus [GO:0005634];plasma membrane [GO:0005886];tight junction [GO:0070160]	cell adhesion molecule binding [GO:0050839]	NaN	NaN	NaN	NaN	NaN	NaN	NaN	NaN	NaN	NaN	NaN	NaN	18.9467	NaN	NaN	0	898	98415	NaN	NaN	67	NaN	NaN
O97492	CATA_CANLF	CAT	Catalase						0.491676		Cluster Basolateral-1	Cluster Basolateral	C(57.0215);N-term(57.0215)	23	5	0	0	0			Baso		+	aerobic respiration [GO:0009060];cellular detoxification of hydrogen peroxide [GO:0061692];cholesterol metabolic process [GO:0008203];hemoglobin metabolic process [GO:0020027];hydrogen peroxide catabolic process [GO:0042744];negative regulation of apoptotic process [GO:0043066];positive regulation of cell division [GO:0051781];positive regulation of phosphatidylinositol 3-kinase/protein kinase B …	catalase complex [GO:0062151];cytoplasm [GO:0005737];mitochondrion [GO:0005739];peroxisomal matrix [GO:0005782];peroxisomal membrane [GO:0005778];peroxisome [GO:0005777]	aminoacylase activity [GO:0004046];catalase activity [GO:0004096];enzyme binding [GO:0019899];heme binding [GO:0020037];metal ion binding [GO:0046872];NADP binding [GO:0050661];protein homodimerization activity [GO:0042803]	22.7078	23.1095	22.6308	22.0342	21.8064	22.7135	21.4506	23.2062	22.6247	23.321	23.1243	22.9272	22.0025	22.3563	-0.0480404	0.0544783	527	59797	0.374583	0.370179	39	NaN	NaN
O97578	CATC_CANLF	CTSC	Dipeptidyl peptidase 1 (Fragment)						0.5				C(57.0215);N(0.9840);N-term(57.0215)	5	4	0	0	0						proteolysis involved in protein catabolic process [GO:0051603]	extracellular space [GO:0005615];lysosome [GO:0005764]	cysteine-type endopeptidase activity [GO:0004197];dipeptidyl-peptidase activity [GO:0008239]	22.4323	22.4323	NaN	NaN	NaN	NaN	NaN	NaN	NaN	NaN	NaN	22.4323	22.4323	NaN	0	0	435	49412	0	NaN	NaN	NaN	NaN
O97758	ZO1_CANLF	TJP1	Tight junction protein 1						NaN				C(57.0215)	19	1	0	0	0					+	ameloblast differentiation [GO:0036305];bicellular tight junction assembly [GO:0070830];cell-cell adhesion [GO:0098609];cell-cell junction organization [GO:0045216];cellular response to calcium ion [GO:0071277];establishment of endothelial intestinal barrier [GO:0090557];positive regulation of blood-brain barrier permeability [GO:1905605];protein localization to cell-cell junction [GO:0150105]	bicellular tight junction [GO:0005923];cell surface [GO:0009986];cell-cell junction [GO:0005911];cytoplasmic vesicle [GO:0031410];gap junction [GO:0005921];plasma membrane [GO:0005886];tight junction [GO:0070160]	calmodulin binding [GO:0005516];cell adhesion molecule binding [GO:0050839]	NaN	21.6476	NaN	NaN	NaN	NaN	NaN	NaN	NaN	NaN	NaN	NaN	NaN	NaN	NaN	0	1769	197607	NaN	NaN	100	NaN	NaN
P00011	CYC_CANLF	CYCS	Cytochrome c						0.408216		Cluster Basolateral-2	Cluster Basolateral		6	2	0	0	0						apoptotic process [GO:0006915];mitochondrial electron transport, cytochrome c to oxygen [GO:0006123];mitochondrial electron transport, ubiquinol to cytochrome c [GO:0006122]	apoptosome [GO:0043293];cytosol [GO:0005829];mitochondrial intermembrane space [GO:0005758];nucleus [GO:0005634]	electron transfer activity [GO:0009055];heme binding [GO:0020037];metal ion binding [GO:0046872]	NaN	NaN	22.5087	NaN	NaN	NaN	NaN	NaN	NaN	NaN	21.7713	22.5026	22.9944	22.5149	-0.535737	0.665788	105	11633	0.350951	0.202534	NaN	NaN	NaN
P05124	KCRB_CANLF	CKB	Creatine kinase B-type						NaN					2	1	0	0	0						brain development [GO:0007420];intracellular chloride ion homeostasis [GO:0030644];phosphocreatine biosynthetic process [GO:0046314]	cytosol [GO:0005829];extracellular space [GO:0005615];mitochondrion [GO:0005739];plasma membrane [GO:0005886]	ATP binding [GO:0005524];creatine kinase activity [GO:0004111]	19.4017	NaN	NaN	NaN	NaN	NaN	NaN	NaN	NaN	NaN	NaN	NaN	NaN	NaN	NaN	0	381	42701	NaN	NaN	NaN	NaN	NaN
P13206	EDN1_CANLF	EDN1	Endothelin-1	no	OK		+	+	0.280552	Basolateral	Cluster Basolateral-1	Cluster Basolateral	C(57.0215);K(145.0197);N-term(145.0197)	3	4	1	3	0						adenylate cyclase-inhibiting G protein-coupled receptor signaling pathway [GO:0007193];artery smooth muscle contraction [GO:0014824];axon extension [GO:0048675];axonogenesis involved in innervation [GO:0060385];body fluid secretion [GO:0007589];branching involved in blood vessel morphogenesis [GO:0001569];calcium ion transmembrane transport [GO:0070588];calcium-mediated signaling [GO:0019722];cAM…	cytoplasm [GO:0005737];extracellular space [GO:0005615]	cytokine activity [GO:0005125];endothelin A receptor binding [GO:0031707];endothelin B receptor binding [GO:0031708];hormone activity [GO:0005179]	21.6107	20.6753	23.317	23.5139	NaN	22.8576	21.7021	22.7027	22.529	23.2878	NaN	NaN	NaN	NaN	-1.35862	1.71773	202	22977	0.639331	0.279148	NaN	34.546	NaN
P16255	SRP14_CANLF	SRP14	Signal recognition particle 14 kDa protein	no	notOK				0.551626				C(57.0215)	2	1	0	0	0						protein targeting to ER [GO:0045047];SRP-dependent cotranslational protein targeting to membrane [GO:0006614]	cytosol [GO:0005829];signal recognition particle, endoplasmic reticulum targeting [GO:0005786]	7S RNA binding [GO:0008312];endoplasmic reticulum signal peptide binding [GO:0030942]	NaN	21.2264	NaN	20.9274	NaN	NaN	NaN	NaN	NaN	NaN	NaN	NaN	NaN	NaN	0.29899	0	110	12487	NaN	NaN	NaN	NaN	NaN
P16967	SSRA_CANLF	SSR1	Translocon-associated protein subunit alpha						0.515612				N-term(57.0215)	5	2	0	0	0			Apical	+	+		endoplasmic reticulum [GO:0005783];endoplasmic reticulum membrane [GO:0005789]		NaN	NaN	NaN	NaN	21.5701	NaN	NaN	21.3512	21.4648	21.4648	21.3262	21.6492	21.5912	21.2533	0.090124	0.375952	286	31976	0.113494	0.0884588	83	NaN	51.2
P18067	RAB7A_CANLF	RAB7A	Ras-related protein Rab-7a						0.520775				C(57.0215);K(57.0215);N-term(57.0215)	18	9	0	0	0			Apical		+	early endosome to late endosome transport [GO:0045022];endosome to lysosome transport [GO:0008333];endosome to plasma membrane protein transport [GO:0099638];epidermal growth factor catabolic process [GO:0007174];lipid catabolic process [GO:0016042];lipophagy [GO:0061724];phagosome acidification [GO:0090383];phagosome-lysosome fusion [GO:0090385]	autophagosome membrane [GO:0000421];cytosol [GO:0005829];exocytic vesicle [GO:0070382];late endosome [GO:0005770];late endosome membrane [GO:0031902];lipid droplet [GO:0005811];lysosomal membrane [GO:0005765];lysosome [GO:0005764];melanosome membrane [GO:0033162];mitochondrial membrane [GO:0031966];mitochondrion [GO:0005739];phagocytic vesicle [GO:0045335];phagocytic vesicle membrane [GO:0030670]…	G protein activity [GO:0003925];GTP binding [GO:0005525]	22.2196	23.1636	22.9252	21.7193	NaN	22.6151	22.6151	NaN	NaN	NaN	22.4604	22.6359	22.7548	22.594	0.119958	0.178822	207	23520	0.230969	0.314752	100	NaN	NaN
P18470	HB2D_CANLF		DLA class II histocompatibility antigen, DR-1 beta chain					+	0.507417				C(57.0215);K(145.0197);N(0.9840);N-term(57.0215)	12	19	1	0	0						adaptive immune response [GO:0002250];antigen processing and presentation of exogenous peptide antigen via MHC class II [GO:0019886];peptide antigen assembly with MHC class II protein complex [GO:0002503];positive regulation of immune response [GO:0050778];positive regulation of T cell activation [GO:0050870]	late endosome membrane [GO:0031902];lysosomal membrane [GO:0005765];MHC class II protein complex [GO:0042613]	MHC class II protein complex binding [GO:0023026];peptide antigen binding [GO:0042605]	29.2051	29.9293	29.7504	28.8964	NaN	NaN	29.3502	NaN	NaN	29.6418	29.4328	29.5792	29.5707	29.4233	0.0428028	0.0804355	266	30151	0.202042	0.207129	NaN	25.4856	NaN
P19341	B2MG_CANLF	B2M	Beta-2-microglobulin (Fragment)	no	OK		+		0.302109	Basolateral	Cluster Basolateral-2	Cluster Basolateral	K(145.0197);N-term(145.0197)	1	3	0	3	0		Basolateral		+		antigen processing and presentation of peptide antigen via MHC class I [GO:0002474]	extracellular region [GO:0005576];MHC class I protein complex [GO:0042612]		NaN	NaN	21.051	21.051	NaN	NaN	NaN	21.051	21.051	21.051	20.1352	19.8911	21.6068	21.6856	-1.20793	3.01008	42	4842	0.119344	0.218645	NaN	NaN	22.1
P24409	RAB10_CANLF	RAB10	Ras-related protein Rab-10	no	OK				0.644598	Apical	Cluster Apical-2	Cluster Apical	K(145.0197);N-term(145.0197)	10	5	0	4	0			Apical	+	+	axonogenesis [GO:0007409];cellular response to insulin stimulus [GO:0032869];endosomal transport [GO:0016197];establishment of neuroblast polarity [GO:0045200];exocytosis [GO:0006887];Golgi to plasma membrane protein transport [GO:0043001];Golgi to plasma membrane transport [GO:0006893];polarized epithelial cell differentiation [GO:0030859];protein localization to basolateral plasma membrane [GO:…	cilium [GO:0005929];endoplasmic reticulum membrane [GO:0005789];endosome [GO:0005768];endosome membrane [GO:0010008];Golgi apparatus [GO:0005794];Golgi membrane [GO:0000139];insulin-responsive compartment [GO:0032593];lysosome [GO:0005764];membrane [GO:0016020];phagocytic vesicle membrane [GO:0030670];recycling endosome [GO:0055037];recycling endosome membrane [GO:0055038];secretory vesicle [GO:0…	G protein activity [GO:0003925];GDP binding [GO:0019003];GTP binding [GO:0005525];myosin V binding [GO:0031489]	21.4326	21.5777	20.1845	19.767	NaN	NaN	NaN	NaN	NaN	20.9395	NaN	20.9395	20.9395	NaN	0.858946	1.13379	200	22569	0.217981	0.375185	71	NaN	46.4
P24643	CALX_CANLF	CANX	Calnexin	yes	OK			+	0.494003				C(57.0215);K(145.0197);K(57.0215);N(0.9840);N-term(145.0197);N-term(57.0215)	36	35	3	6	0			Apical	+	+	clathrin-dependent endocytosis [GO:0072583];ERAD pathway [GO:0036503];protein folding [GO:0006457];synaptic vesicle endocytosis [GO:0048488]	endoplasmic reticulum [GO:0005783];endoplasmic reticulum membrane [GO:0005789];melanosome membrane [GO:0033162];mitochondrial membrane [GO:0031966];presynapse [GO:0098793]	calcium ion binding [GO:0005509];carbohydrate binding [GO:0030246];unfolded protein binding [GO:0051082]	26.3828	26.032	24.4596	25.3225	25.2973	25.2202	25.9855	26.0472	26.0912	25.3955	24.7187	25.5864	26.306	25.8431	-0.034611	0.0379557	593	67603	0.381451	0.369525	85	37.8383	53.5
P25473	CLUS_CANLF	CLU	Clusterin	no	OK		+	+	0.612246	Apical	Cluster Apical-1	Cluster Apical	C(57.0215);K(145.0197);M(15.9949);N(0.9840);N-term(145.0197);N-term(57.0215)	27	30	1	21	0	Apical plasma membrane	Apical	Apical	+	+	chaperone-mediated protein folding [GO:0061077];immune complex clearance [GO:0002434];intrinsic apoptotic signaling pathway [GO:0097193];negative regulation of amyloid fibril formation [GO:1905907];negative regulation of intrinsic apoptotic signaling pathway in response to DNA damage [GO:1902230];negative regulation of protein-containing complex assembly [GO:0031333];positive regulation of apopto…	chromaffin granule [GO:0042583];cytosol [GO:0005829];endoplasmic reticulum lumen [GO:0005788];extracellular space [GO:0005615];Golgi apparatus [GO:0005794];mitochondrial inner membrane [GO:0005743];mitochondrion [GO:0005739];nucleus [GO:0005634];perinuclear endoplasmic reticulum lumen [GO:0099020];perinuclear region of cytoplasm [GO:0048471];spherical high-density lipoprotein particle [GO:0034366]	misfolded protein binding [GO:0051787];protein-folding chaperone binding [GO:0051087];ubiquitin protein ligase binding [GO:0031625];unfolded protein binding [GO:0051082]	24.8917	24.8234	24.3114	24.4079	24.956	25.1814	24.781	24.2096	23.7283	24.4625	24.8917	24.8666	24.3114	24.3481	0.658969	4.38693	445	51790	0.0956608	0.14988	73	62.2303	63.9
P28490	CALR_CANLF	CALR	Calreticulin (Fragment)						0.494078					1	1	0	0	0			Apical		+	protein stabilization [GO:0050821]	cell surface [GO:0009986];cortical granule [GO:0060473];cytolytic granule [GO:0044194];cytosol [GO:0005829];extracellular region [GO:0005576];sarcoplasmic reticulum lumen [GO:0033018]	calcium ion binding [GO:0005509];carbohydrate binding [GO:0030246]	NaN	NaN	21.7938	NaN	21.666	21.8434	21.7944	21.9112	21.7424	21.7932	21.276	22.1679	22.1741	21.2875	-0.0341743	0.0670104	24	2855	0.218254	0.191365	99	NaN	NaN
P31637	SC5A3_CANLF	SLC5A3	Sodium/myo-inositol cotransporter						0.496671		Cluster Basolateral-1	Cluster Basolateral	C(57.0215);N(0.9840);N-term(57.0215)	6	3	0	0	0			Baso		+	D-glucose transmembrane transport [GO:1904659];fucose transmembrane transport [GO:0015756];inositol metabolic process [GO:0006020];myo-inositol transport [GO:0015798];pentose transmembrane transport [GO:0015750];peripheral nervous system development [GO:0007422];polyol transmembrane transport [GO:0015791];positive regulation of protein localization to membrane [GO:1905477];positive regulation of …	apical plasma membrane [GO:0016324];basolateral plasma membrane [GO:0016323];plasma membrane [GO:0005886];voltage-gated potassium channel complex [GO:0008076]	D-glucose:sodium symporter activity [GO:0005412];fucose transmembrane transporter activity [GO:0015150];myo-inositol:sodium symporter activity [GO:0005367];pentose transmembrane transporter activity [GO:0015146];polyol transmembrane transporter activity [GO:0015166]	21.9653	21.9879	21.9948	21.9723	21.8838	22.0313	21.8017	22.0703	21.927	22.1389	22.0882	22.0166	21.8632	21.9426	-0.0192089	0.148524	718	79546	0.065685	0.0648244	11	NaN	NaN
P33724	CAV1_CANLF	CAV1	Caveolin-1	yes	notOK		+	+	0.59948		Cluster Apical-3	Cluster Apical	K(145.0197);N-term(42.0106);N-term(57.0215)	12	5	1	0	2			NonPolar	+	+	angiogenesis [GO:0001525];angiotensin-activated signaling pathway [GO:0038166];apoptotic signaling pathway [GO:0097190];basement membrane organization [GO:0071711];calcium ion transport [GO:0006816];canonical Wnt signaling pathway [GO:0060070];caveola assembly [GO:0070836];caveolin-mediated endocytosis [GO:0072584];cell differentiation [GO:0030154];cellular response to exogenous dsRNA [GO:0071360…	acrosomal membrane [GO:0002080];caveola [GO:0005901];caveolar macromolecular signaling complex [GO:0002095];cell cortex [GO:0005938];cilium [GO:0005929];cytoplasmic vesicle [GO:0031410];endoplasmic reticulum [GO:0005783];endosome [GO:0005768];exocytic vesicle [GO:0070382];focal adhesion [GO:0005925];Golgi apparatus [GO:0005794];Golgi membrane [GO:0000139];perinuclear region of cytoplasm [GO:00484…	ATPase binding [GO:0051117];identical protein binding [GO:0042802];inward rectifier potassium channel inhibitor activity [GO:0070320];molecular adaptor activity [GO:0060090];nitric-oxide synthase binding [GO:0050998];oxysterol binding [GO:0008142];peptidase activator activity [GO:0016504];protein heterodimerization activity [GO:0046982];protein kinase binding [GO:0019901];protein tyrosine kinase …	21.9477	21.9477	NaN	NaN	21.9477	21.9477	21.9477	NaN	NaN	NaN	22.2244	22.3792	21.6049	21.3291	0.581837	2.29066	178	20606	0.131742	0.134763	49	38.0476	53.8
P38377	S61A1_CANLF	SEC61A1	Protein transport protein Sec61 subunit alpha isoform 1	yes	notOK				0.293894	Basolateral	Cluster Basolateral-4	Cluster Basolateral	C(57.0215);N-term(57.0215)	10	3	0	0	0			Apical	+	+	cotranslational protein targeting to membrane [GO:0006613];post-translational protein targeting to membrane, translocation [GO:0031204];pronephric nephron development [GO:0039019];protein insertion into ER membrane [GO:0045048];protein targeting to ER [GO:0045047];SRP-dependent cotranslational protein targeting to membrane, translocation [GO:0006616]	endoplasmic reticulum membrane [GO:0005789];Sec61 translocon complex [GO:0005784]	protein transmembrane transporter activity [GO:0008320];ribosome binding [GO:0043022];signal sequence binding [GO:0005048]	NaN	NaN	NaN	NaN	NaN	NaN	NaN	NaN	NaN	NaN	NaN	21.2919	22.268	22.8449	-1.26459	0	476	52239	NaN	0.279055	69	NaN	48.7
P38400	GNAI2_CANLF	GNAI2	Guanine nucleotide-binding protein G(i) subunit alpha-2						0.435787		Cluster Basolateral-2	Cluster Basolateral	C(57.0215)	11	3	0	0	0			Apical	+	+	adenylate cyclase-inhibiting G protein-coupled receptor signaling pathway [GO:0007193];cell division [GO:0051301];cell population proliferation [GO:0008283];G protein-coupled acetylcholine receptor signaling pathway [GO:0007213];G protein-coupled adenosine receptor signaling pathway [GO:0001973];gamma-aminobutyric acid signaling pathway [GO:0007214];modulation of chemical synaptic transmission [G…	cell body [GO:0044297];centrosome [GO:0005813];ciliary basal body [GO:0036064];cytoplasm [GO:0005737];cytosol [GO:0005829];dendrite [GO:0030425];exocytic vesicle [GO:0070382];heterotrimeric G-protein complex [GO:0005834];hippocampal mossy fiber to CA3 synapse [GO:0098686];midbody [GO:0030496];neuronal dense core vesicle [GO:0098992];nucleoplasm [GO:0005654];plasma membrane [GO:0005886]	G protein-coupled receptor binding [GO:0001664];G-protein beta/gamma-subunit complex binding [GO:0031683];GTP binding [GO:0005525];GTPase activity [GO:0003924];metal ion binding [GO:0046872]	NaN	22.8098	NaN	21.8364	NaN	NaN	NaN	NaN	NaN	NaN	21.8609	21.7135	22.7971	22.8685	-0.372619	0.319264	355	40546	0.443955	0.346789	78	NaN	46.1
P38486	LEG3_CANLF	LGALS3	Galectin-3	no	OK				0.474887				C(57.0215);K(145.0197);K(57.0215);M(15.9949);N(0.9840);N-term(145.0197);N-term(57.0215)	18	31	0	10	0			Apical		+	cell differentiation [GO:0030154];eosinophil chemotaxis [GO:0048245];innate immune response [GO:0045087];macrophage chemotaxis [GO:0048246];monocyte chemotaxis [GO:0002548];mRNA processing [GO:0006397];negative regulation of endocytosis [GO:0045806];negative regulation of extrinsic apoptotic signaling pathway [GO:2001237];neutrophil chemotaxis [GO:0030593];positive chemotaxis [GO:0050918];positiv…	cytoplasm [GO:0005737];extracellular space [GO:0005615];immunological synapse [GO:0001772];nucleus [GO:0005634];spliceosomal complex [GO:0005681]	disaccharide binding [GO:0048030];IgE binding [GO:0019863];laminin binding [GO:0043236]	27.4381	27.5799	27.7024	27.5726	26.8784	27.354	27.7714	28.0446	27.7688	27.3505	27.1221	28.0553	27.9212	26.8542	-0.145045	0.295002	296	30330	0.274233	0.248356	71	NaN	NaN
P41148	ENPL_CANLF	HSP90B1	Endoplasmin	no	OK		+	+	0.607548	Apical	Cluster Apical-2	Cluster Apical	C(57.0215);K(145.0197);K(57.0215);N-term(145.0197);N-term(57.0215)	58	26	1	8	0	Non polar membrane		Apical	+	+	ERAD pathway [GO:0036503];protein folding [GO:0006457]	endoplasmic reticulum [GO:0005783];melanosome [GO:0042470];perinuclear region of cytoplasm [GO:0048471];sarcoplasmic reticulum lumen [GO:0033018]	ATP binding [GO:0005524];ATP hydrolysis activity [GO:0016887];ATP-dependent protein folding chaperone [GO:0140662];unfolded protein binding [GO:0051082]	25.0729	25.0055	24.083	24.2082	24.456	25.2083	25.1936	24.8409	23.7693	23.8083	24.7336	24.6802	24.5851	24.642	0.630481	2.17404	804	92514	0.190958	0.289805	69	69.9997	55
P47240	PAX8_CANLF	PAX8	Paired box protein Pax-8						NaN				C(57.0215)	5	1	0	0	0						cell differentiation [GO:0030154];mesonephros development [GO:0001823];metanephric distal convoluted tubule development [GO:0072221];metanephric nephron tubule formation [GO:0072289];negative regulation of apoptotic process involved in metanephric collecting duct development [GO:1900215];negative regulation of apoptotic process involved in metanephric nephron tubule development [GO:1900218];negat…	nucleoplasm [GO:0005654];nucleus [GO:0005634]	DNA binding [GO:0003677];DNA-binding transcription factor activity [GO:0003700];DNA-binding transcription factor activity, RNA polymerase II-specific [GO:0000981];RNA polymerase II cis-regulatory region sequence-specific DNA binding [GO:0000978];transcription cis-regulatory region binding [GO:0000976]	NaN	NaN	NaN	NaN	NaN	NaN	NaN	NaN	20.4728	NaN	NaN	NaN	NaN	NaN	NaN	0	459	48839	NaN	NaN	NaN	NaN	NaN
P48300	FUCO_CANLF	FUCA1	Tissue alpha-L-fucosidase						NaN				N-term(57.0215)	4	1	0	0	0				+		fucose metabolic process [GO:0006004];glycoside catabolic process [GO:0016139];lipid metabolic process [GO:0006629]	lysosome [GO:0005764]	alpha-L-fucosidase activity [GO:0004560]	NaN	NaN	NaN	NaN	NaN	NaN	NaN	NaN	NaN	NaN	NaN	NaN	NaN	19.2186	NaN	0	465	53757	NaN	NaN	NaN	NaN	47.3
P49256	LMAN2_CANLF	LMAN2	Vesicular integral-membrane protein VIP36	yes	OK				0.448469		Cluster Basolateral-3	Cluster Basolateral	C(57.0215);K(145.0197);N-term(145.0197);N-term(57.0215)	13	7	0	3	0			Apical	+	+	positive regulation of phagocytosis [GO:0050766];protein transport [GO:0015031];retrograde vesicle-mediated transport, Golgi to endoplasmic reticulum [GO:0006890]	cell surface [GO:0009986];COPI-coated vesicle [GO:0030137];cytoplasmic vesicle [GO:0031410];endoplasmic reticulum-Golgi intermediate compartment [GO:0005793];exocytic vesicle [GO:0070382];extracellular space [GO:0005615];Golgi apparatus [GO:0005794];Golgi membrane [GO:0000139];perinuclear region of cytoplasm [GO:0048471];plasma membrane [GO:0005886]	D-mannose binding [GO:0005537];heat shock protein binding [GO:0031072];metal ion binding [GO:0046872]	NaN	21.1955	23.4465	24.2864	23.5907	23.6077	23.5025	23.2862	23.2649	23.3882	23.0594	23.9343	23.7514	22.7039	-0.298435	0.304551	356	40214	0.437647	0.357832	100	NaN	54.3
P49819	DLDH_CANLF	DLD	Dihydrolipoyl dehydrogenase, mitochondrial	no	notOK				0.518244				C(57.0215);K(145.0197);N(0.9840);N-term(57.0215)	23	10	0	0	1			Apical		+	2-oxoglutarate metabolic process [GO:0006103];pyruvate metabolic process [GO:0006090]	acrosomal vesicle [GO:0001669];mitochondrial matrix [GO:0005759];mitochondrion [GO:0005739];motile cilium [GO:0031514];nucleus [GO:0005634];oxoglutarate dehydrogenase complex [GO:0045252]	dihydrolipoyl dehydrogenase (NADH) activity [GO:0004148];flavin adenine dinucleotide binding [GO:0050660]	23.5584	23.2636	22.7163	23.1292	22.7254	23.3144	23.3299	23.5533	23.0713	23.0527	23.0496	23.3629	23.3324	23.0117	0.105331	0.325962	509	54153	0.172595	0.185609	64	NaN	NaN
P49820	NDUV2_CANLF	NDUFV2	NADH dehydrogenase [ubiquinone] flavoprotein 2 (Fragment)						NaN				N-term(145.0197)	1	1	0	0	0							mitochondrial inner membrane [GO:0005743]	2 iron, 2 sulfur cluster binding [GO:0051537];metal ion binding [GO:0046872];NADH dehydrogenase (ubiquinone) activity [GO:0008137]	20.1622	NaN	NaN	NaN	NaN	NaN	NaN	NaN	NaN	NaN	20.1622	NaN	NaN	NaN	NaN	0	11	1099	0	NaN	NaN	NaN	NaN
P50997	AT1A1_CANLF	ATP1A1	Sodium/potassium-transporting ATPase subunit alpha-1	yes	notOK				NaN				C(57.0215);N-term(57.0215)	54	1	0	0	0	Apical plasma membrane			+	+	intracellular potassium ion homeostasis [GO:0030007];intracellular sodium ion homeostasis [GO:0006883];potassium ion import across plasma membrane [GO:1990573];proton transmembrane transport [GO:1902600];regulation of sodium ion transport [GO:0002028];sodium ion export across plasma membrane [GO:0036376]	axon [GO:0030424];basolateral plasma membrane [GO:0016323];melanosome [GO:0042470];membrane [GO:0016020];plasma membrane [GO:0005886];sarcolemma [GO:0042383];sodium:potassium-exchanging ATPase complex [GO:0005890]	ATP binding [GO:0005524];ATP hydrolysis activity [GO:0016887];metal ion binding [GO:0046872];P-type sodium:potassium-exchanging transporter activity [GO:0005391]	NaN	20.2349	NaN	NaN	NaN	NaN	NaN	NaN	NaN	NaN	NaN	NaN	NaN	NaN	NaN	0	1021	112667	NaN	NaN	16	NaN	16.9
P51154	RB22A_CANLF	RAB22A	Ras-related protein Rab-22A	no	OK				0.550123				C(57.0215);N-term(42.0106)	3	2	0	0	0						endocytosis [GO:0006897];intracellular protein transport [GO:0006886]	early endosome [GO:0005769];endomembrane system [GO:0012505];endosome membrane [GO:0010008];late endosome [GO:0005770];phagocytic vesicle [GO:0045335];phagocytic vesicle membrane [GO:0030670];plasma membrane [GO:0005886];ruffle [GO:0001726]	GDP binding [GO:0019003];GTP binding [GO:0005525];GTPase activity [GO:0003924]	20.8143	20.2586	19.3433	NaN	20.2586	20.2586	NaN	NaN	NaN	20.2586	20.1207	20.3131	20.3845	20.202	0.290224	0.632592	194	21724	0.187704	0.278739	NaN	NaN	NaN
P54714	TPIS_CANLF	TPI1	Triosephosphate isomerase						0.583306		Cluster Apical-1	Cluster Apical	C(57.0215)	16	4	0	0	0			NonPolar		+	gluconeogenesis [GO:0006094];glyceraldehyde-3-phosphate biosynthetic process [GO:0046166];glycerol catabolic process [GO:0019563];glycolytic process [GO:0006096];methylglyoxal biosynthetic process [GO:0019242]	cytosol [GO:0005829]	methylglyoxal synthase activity [GO:0008929];protein homodimerization activity [GO:0042803];triose-phosphate isomerase activity [GO:0004807]	21.3579	NaN	NaN	NaN	NaN	21.3579	NaN	NaN	NaN	NaN	21.3579	21.6744	NaN	20.9517	0.485262	0	249	26715	0.115586	NaN	46	NaN	NaN
P54832	PON2_CANLF	PON2	Serum paraoxonase/arylesterase 2	no	OK				0.49153				C(57.0215);N(0.9840)	8	4	0	0	0			Apical	+	+	response to toxic substance [GO:0009636]	extracellular region [GO:0005576];membrane [GO:0016020]	acyl-L-homoserine-lactone lactonohydrolase activity [GO:0102007];arylesterase activity [GO:0004064];metal ion binding [GO:0046872]	23.0927	22.978	22.9725	23.0876	21.8195	23.5366	23.1427	23.6837	22.2557	22.9162	22.3848	23.4812	23.4799	22.382	-0.0488815	0.057745	354	39639	0.361705	0.354652	77	NaN	48.3
P60467	SC61B_CANLF	SEC61B	Protein transport protein Sec61 subunit beta	yes	OK				0.628078	Apical	Cluster Apical-3	Cluster Apical	C(57.0215);K(145.0197);N-term(145.0197)	9	2	0	2	0			Baso		+	post-translational protein targeting to membrane, translocation [GO:0031204];SRP-dependent cotranslational protein targeting to membrane, translocation [GO:0006616]	endoplasmic reticulum [GO:0005783];endoplasmic reticulum membrane [GO:0005789];endoplasmic reticulum Sec complex [GO:0031205];membrane [GO:0016020];Sec61 translocon complex [GO:0005784]	guanyl-nucleotide exchange factor activity [GO:0005085];protein-transporting ATPase activity [GO:0015450];ribosome binding [GO:0043022]	19.6543	19.6543	NaN	NaN	NaN	NaN	NaN	NaN	NaN	NaN	19.9436	20.1486	19.292	18.8965	0.755941	1.59313	96	9974	0.170466	0.19264	37	NaN	NaN
P60952	CDC42_CANLF	CDC42	Cell division control protein 42 homolog	no	notOK				0.476879				C(57.0215);K(145.0197);K(57.0215);N(0.9840);N-term(145.0197);N-term(42.0106);N-term(57.0215)	14	19	0	0	2			Apical	+	+	actin filament organization [GO:0007015];cell junction assembly [GO:0034329];dendritic spine morphogenesis [GO:0060997];endocytosis [GO:0006897];establishment of cell polarity [GO:0030010];establishment of epithelial cell apical/basal polarity [GO:0045198];phagocytosis, engulfment [GO:0006911];positive regulation of cytokinesis [GO:0032467];positive regulation of filopodium assembly [GO:0051491];…	centrosome [GO:0005813];cytoplasm [GO:0005737];dendrite [GO:0030425];lamellipodium membrane [GO:0031258];membrane [GO:0016020];midbody [GO:0030496];mitotic spindle [GO:0072686];plasma membrane [GO:0005886];spindle midzone [GO:0051233]	G protein activity [GO:0003925];GTP binding [GO:0005525];GTPase activity [GO:0003924];protein kinase binding [GO:0019901]	25.3055	25.4782	25.0423	24.8034	24.9221	25.1692	24.9838	25.3985	25.1905	25.3525	24.7374	25.0626	25.518	25.2884	-0.133521	0.485723	191	21259	0.173922	0.158734	85	NaN	45.6
P61007	RAB8A_CANLF	RAB8A	Ras-related protein Rab-8A						0.32944	Basolateral	Cluster Basolateral-2	Cluster Basolateral		14	1	0	0	0				+		autophagy [GO:0006914];axonogenesis [GO:0007409];cellular response to insulin stimulus [GO:0032869];cilium assembly [GO:0060271];endocytic recycling [GO:0032456];Golgi organization [GO:0007030];protein localization to cilium [GO:0061512];protein localization to plasma membrane [GO:0072659];protein transport [GO:0015031];regulation of autophagy [GO:0010506]	centriole [GO:0005814];centrosome [GO:0005813];ciliary basal body [GO:0036064];cilium [GO:0005929];endosome membrane [GO:0010008];exocytic vesicle [GO:0070382];Golgi apparatus [GO:0005794];lysosome [GO:0005764];midbody [GO:0030496];phagocytic vesicle [GO:0045335];phagocytic vesicle membrane [GO:0030670];plasma membrane [GO:0005886];recycling endosome membrane [GO:0055038]	GDP binding [GO:0019003];GTP binding [GO:0005525];GTPase activity [GO:0003924];small GTPase binding [GO:0031267]	NaN	NaN	NaN	NaN	NaN	NaN	NaN	NaN	NaN	NaN	18.4059	19.3353	19.8959	NaN	-1.02535	0	207	23668	0.440402	NaN	NaN	NaN	46
P61010	SRP54_CANLF	SRP54	Signal recognition particle subunit SRP54						NaN					5	1	0	0	0						exocrine pancreas development [GO:0031017];granulocyte differentiation [GO:0030851];neutrophil chemotaxis [GO:0030593];protein targeting to ER [GO:0045047];SRP-dependent cotranslational protein targeting to membrane, signal sequence recognition [GO:0006617];SRP-dependent cotranslational protein targeting to membrane, translocation [GO:0006616]	cytosol [GO:0005829];endoplasmic reticulum [GO:0005783];nuclear speck [GO:0016607];nucleus [GO:0005634];signal recognition particle, endoplasmic reticulum targeting [GO:0005786]	7S RNA binding [GO:0008312];ATP hydrolysis activity [GO:0016887];endoplasmic reticulum signal peptide binding [GO:0030942];GDP binding [GO:0019003];GTP binding [GO:0005525];GTPase activity [GO:0003924];ribonucleoprotein complex binding [GO:0043021]	NaN	NaN	NaN	NaN	20.8804	20.8804	NaN	NaN	NaN	NaN	NaN	NaN	NaN	NaN	NaN	0	504	55705	0	NaN	NaN	NaN	NaN
P61105	RAB2A_CANLF	RAB2A	Ras-related protein Rab-2A	no	OK				0.353457	Basolateral	Cluster Basolateral-4	Cluster Basolateral	C(57.0215)	11	2	0	0	0						autophagosome-lysosome fusion [GO:0061909];Golgi organization [GO:0007030];macroautophagy [GO:0016236];protein transport [GO:0015031]	acrosomal vesicle [GO:0001669];autophagosome membrane [GO:0000421];endoplasmic reticulum membrane [GO:0005789];endoplasmic reticulum-Golgi intermediate compartment membrane [GO:0033116];Golgi membrane [GO:0000139];melanosome [GO:0042470]	G protein activity [GO:0003925];GDP binding [GO:0019003];GTP binding [GO:0005525];GTPase activity [GO:0003924]	NaN	NaN	NaN	NaN	20.8255	20.8932	20.8932	20.958	NaN	NaN	NaN	19.1417	NaN	21.6613	-0.871213	0.566223	212	23546	0.423899	0.33807	NaN	NaN	NaN
P61162	ACTZ_CANLF	ACTR1A	Alpha-centractin	no	notOK				0.538256				C(57.0215)	12	2	0	0	0			Apical		+		cell cortex [GO:0005938];centrosome [GO:0005813];cytoplasm [GO:0005737];dynactin complex [GO:0005869]	ATP binding [GO:0005524]	21.4543	NaN	21.1457	21.3083	NaN	NaN	NaN	NaN	NaN	NaN	21.099	21.6773	21.4909	20.8111	0.221199	0.439375	376	42614	0.196618	0.192704	93	NaN	NaN
P61902	CX6A1_CANLF	COX6A1	Cytochrome c oxidase subunit 6A1, mitochondrial (Fragment)				+	+	0.695703	Apical	Cluster Apical-3	Cluster Apical	N-term(145.0197)	1	1	1	0	0						oxidative phosphorylation [GO:0006119]	mitochondrial inner membrane [GO:0005743]	oxidoreductase activity [GO:0016491]	19.9616	19.9616	NaN	NaN	NaN	NaN	NaN	NaN	NaN	NaN	20.541	20.4919	18.978	19.114	1.19299	2.08919	20	2111	0.220065	0.0666185	NaN	69.5703	NaN
P62490	RB11A_CANLF	RAB11A	Ras-related protein Rab-11A						0.470179		Cluster Basolateral-3	Cluster Basolateral	N-term(42.0106);N-term(57.0215)	9	5	0	0	0			Apical		+	amyloid-beta clearance by transcytosis [GO:0150093];astral microtubule organization [GO:0030953];early endosome to recycling endosome transport [GO:0061502];establishment of protein localization to organelle [GO:0072594];exocytosis [GO:0006887];exosomal secretion [GO:1990182];melanosome transport [GO:0032402];mitotic metaphase chromosome alignment [GO:0007080];mitotic spindle assembly [GO:0090307…	centriole [GO:0005814];centrosome [GO:0005813];cleavage furrow [GO:0032154];endocytic vesicle membrane [GO:0030666];exocytic vesicle [GO:0070382];extracellular exosome [GO:0070062];glutamatergic synapse [GO:0098978];Golgi apparatus [GO:0005794];Golgi membrane [GO:0000139];kinetochore microtubule [GO:0005828];multivesicular body [GO:0005771];perinuclear region of cytoplasm [GO:0048471];phagocytic …	dynein light intermediate chain binding [GO:0051959];G protein activity [GO:0003925];GTP binding [GO:0005525];GTPase activity [GO:0003924];microtubule binding [GO:0008017];myosin V binding [GO:0031489];protein domain specific binding [GO:0019904]	20.5453	20.5009	21.3863	21.4105	NaN	21.1979	20.5987	21.0262	20.8314	21.3556	21.0656	21.438	20.9858	20.4477	-0.172295	0.372431	216	24394	0.278857	0.228548	90	NaN	NaN
P62822	RAB1A_CANLF	RAB1A	Ras-related protein Rab-1A	no	OK				0.43494				C(57.0215);K(145.0197);N-term(57.0215)	23	16	0	3	0			Apical		+	autophagosome assembly [GO:0000045];autophagy [GO:0006914];cell migration [GO:0016477];defense response to bacterium [GO:0042742];endocytosis [GO:0006897];endoplasmic reticulum to Golgi vesicle-mediated transport [GO:0006888];Golgi organization [GO:0007030];growth hormone secretion [GO:0030252];intracellular protein transport [GO:0006886];positive regulation of interleukin-8 production [GO:003275…	cytosol [GO:0005829];early endosome [GO:0005769];endomembrane system [GO:0012505];endoplasmic reticulum [GO:0005783];exocytic vesicle [GO:0070382];Golgi apparatus [GO:0005794];melanosome [GO:0042470];membrane [GO:0016020]	G protein activity [GO:0003925];GTP binding [GO:0005525];GTPase activity [GO:0003924]	24.1554	24.2425	23.7786	23.657	22.2891	23.1689	24.0945	24.7364	24.495	23.854	23.6646	24.2079	24.2374	23.7074	-0.377588	0.585874	205	22678	0.385817	0.312859	69	NaN	NaN
P62825	RAN_CANLF	RAN	GTP-binding nuclear protein Ran	no	notOK				0.442078		Cluster Basolateral-2	Cluster Basolateral	C(57.0215)	9	5	0	0	0			NonPolar		+	cell division [GO:0051301];GTP metabolic process [GO:0046039];mitotic sister chromatid segregation [GO:0000070];positive regulation of protein export from nucleus [GO:0046827];pre-miRNA export from nucleus [GO:0035281];protein export from nucleus [GO:0006611];protein import into nucleus [GO:0006606];ribosomal subunit export from nucleus [GO:0000054];snRNA import into nucleus [GO:0061015]	cytoplasm [GO:0005737];cytosol [GO:0005829];melanosome [GO:0042470];nuclear envelope [GO:0005635];nucleus [GO:0005634];protein-containing complex [GO:0032991];RISC complex [GO:0016442]	GTP binding [GO:0005525];GTPase activity [GO:0003924];magnesium ion binding [GO:0000287];nuclear export signal receptor activity [GO:0005049];pre-miRNA binding [GO:0070883];RISC complex binding [GO:1905172]	NaN	NaN	22.3407	22.3407	22.3407	NaN	21.8322	NaN	22.3407	22.716	21.8746	22.4091	22.6924	22.2689	-0.335764	1.18759	216	24423	0.208035	0.143024	54	NaN	NaN
P62872	GBB1_CANLF	GNB1	Guanine nucleotide-binding protein G(I)/G(S)/G(T) subunit beta-1	no	OK				0.501472				C(57.0215);K(145.0197);N(0.9840);N-term(42.0106);N-term(57.0215)	17	14	0	1	0			Apical		+	G protein-coupled receptor signaling pathway [GO:0007186]	cytoplasm [GO:0005737];heterotrimeric G-protein complex [GO:0005834]	signaling receptor complex adaptor activity [GO:0030159]	25.3588	25.152	25.0734	25.291	25.2447	25.2982	25.179	25.2014	25.1441	25.266	24.9026	25.4031	25.4854	25.0176	0.00849615	0.0347375	340	37377	0.110184	0.110885	62	NaN	NaN
P62999	RAC1_CANLF	RAC1	Ras-related C3 botulinum toxin substrate 1	no	notOK			+	0.443707				C(57.0215);K(145.0197);K(57.0215);N(0.9840);N-term(42.0106);N-term(57.0215)	14	13	2	0	1			NonPolar	+	+	actin filament organization [GO:0007015];cell chemotaxis [GO:0060326];cell motility [GO:0048870];cell projection assembly [GO:0030031];cortical cytoskeleton organization [GO:0030865];establishment or maintenance of cell polarity [GO:0007163];motor neuron axon guidance [GO:0008045];neuron migration [GO:0001764];positive regulation of bicellular tight junction assembly [GO:1903348];positive regulat…	cell projection [GO:0042995];cytoplasmic vesicle [GO:0031410];cytoskeleton [GO:0005856];cytosol [GO:0005829];dendrite [GO:0030425];lamellipodium [GO:0030027];melanosome [GO:0042470];membrane [GO:0016020];nucleus [GO:0005634];plasma membrane [GO:0005886];synapse [GO:0045202]	G protein activity [GO:0003925];GTP binding [GO:0005525];GTPase activity [GO:0003924];protein kinase binding [GO:0019901];Rho GDP-dissociation inhibitor binding [GO:0051022]	24.8822	25.0184	25.0795	24.9492	24.2281	24.9932	24.9614	25.4778	24.9751	25.0067	24.6985	24.796	25.2226	25.1507	-0.326235	1.6373	192	21450	0.168895	0.135672	54	32.4403	48.2
P63050	RL40_CANLF	UBA52	Ubiquitin-ribosomal protein eL40 fusion protein	no	notOK				0.617801	Apical	Cluster Apical-1	Cluster Apical	C(57.0215);N(0.9840);N-term(57.0215)	16	4	0	0	0						cytoplasmic translation [GO:0002181];modification-dependent protein catabolic process [GO:0019941];protein ubiquitination [GO:0016567]	cytoplasm [GO:0005737];cytosolic large ribosomal subunit [GO:0022625];nucleus [GO:0005634];synapse [GO:0045202]	protein tag activity [GO:0031386];structural constituent of ribosome [GO:0003735];ubiquitin protein ligase binding [GO:0031625]	24.7637	24.2366	21.3016	23.4302	24.2924	23.6429	23.564	23.3271	24.0992	24.1541	23.88	24.1894	23.898	23.5092	0.69282	0.958201	128	14728	0.298826	0.434537	NaN	NaN	NaN
P63091	GNAS_CANLF	GNAS	Guanine nucleotide-binding protein G(s) subunit alpha	no	OK			+	0.618363	Apical	Cluster Apical-1	Cluster Apical	C(57.0215);K(57.0215);N-term(57.0215)	16	11	1	0	0			Apical		+	adenylate cyclase-activating adrenergic receptor signaling pathway [GO:0071880];adenylate cyclase-activating dopamine receptor signaling pathway [GO:0007191];adenylate cyclase-activating G protein-coupled receptor signaling pathway [GO:0007189];sensory perception of chemical stimulus [GO:0007606]	cytoplasm [GO:0005737];heterotrimeric G-protein complex [GO:0005834]	adenylate cyclase activator activity [GO:0010856];beta-2 adrenergic receptor binding [GO:0031698];corticotropin-releasing hormone receptor 1 binding [GO:0051430];D1 dopamine receptor binding [GO:0031748];G-protein beta/gamma-subunit complex binding [GO:0031683];GTP binding [GO:0005525];GTPase activity [GO:0003924];insulin-like growth factor receptor binding [GO:0005159];ionotropic glutamate recep…	24.0405	24.3269	24.0701	23.7206	NaN	NaN	24.6877	NaN	NaN	22.9034	24.1421	24.4506	23.9631	23.5093	0.696256	1.7322	394	45665	0.180723	0.28553	87	58.5866	NaN
P67780	COX2_CANLF	MT-CO2	Cytochrome c oxidase subunit 2						0.386458	Basolateral	Cluster Basolateral-3	Cluster Basolateral	N-term(57.0215)	6	2	0	0	0						ATP synthesis coupled electron transport [GO:0042773]	mitochondrial inner membrane [GO:0005743];respiratory chain complex IV [GO:0045277]	copper ion binding [GO:0005507];cytochrome-c oxidase activity [GO:0004129]	NaN	NaN	NaN	NaN	21.5204	21.5799	22.6436	23.2015	23.1824	22.5407	22.2982	22.7732	22.8378	22.3872	-0.666852	1.19825	227	26062	0.381548	0.249596	NaN	NaN	NaN
P79143	AMPN_CANLF	ANPEP	Aminopeptidase N	yes	OK				NaN				K(145.0197)	1	1	0	1	0	Apical plasma membrane					angiogenesis [GO:0001525];cell differentiation [GO:0030154];peptide catabolic process [GO:0043171];proteolysis [GO:0006508]	cytoplasm [GO:0005737];extracellular space [GO:0005615];plasma membrane [GO:0005886]	alanyl aminopeptidase activity [GO:0016285];metalloaminopeptidase activity [GO:0070006];peptide binding [GO:0042277];virus receptor activity [GO:0001618];zinc ion binding [GO:0008270]	NaN	NaN	NaN	NaN	21.7951	21.7951	21.7951	NaN	NaN	NaN	NaN	NaN	NaN	NaN	NaN	0	975	110257	0	NaN	NaN	NaN	NaN
P81999	DJB11_CANLF	DNAJB11	DnaJ homolog subfamily B member 11	no	OK				0.685856	Apical	Cluster Apical-3	Cluster Apical	C(57.0215);K(145.0197);N-term(57.0215)	10	3	0	2	0						protein folding [GO:0006457];protein maturation [GO:0051604]	endoplasmic reticulum lumen [GO:0005788]	unfolded protein binding [GO:0051082]	20.5622	20.5622	NaN	NaN	NaN	NaN	NaN	NaN	NaN	NaN	21.141	20.5622	19.5804	NaN	1.12648	0	358	40422	0.219706	NaN	NaN	NaN	NaN
P86218	OSTC_CANLF	OSTC	Oligosaccharyltransferase complex subunit OSTC	yes	notOK				0.474128		Cluster Basolateral-2	Cluster Basolateral	C(57.0215);K(57.0215);N(0.9840);N-term(57.0215)	4	5	0	0	0						protein glycosylation [GO:0006486]	oligosaccharyltransferase complex [GO:0008250]		23.7009	23.8122	23.9915	23.8937	23.5289	24.0232	23.8644	24.1184	23.6612	23.8425	23.6071	23.8478	24.0639	23.8592	-0.149434	0.962684	149	16815	0.116579	0.105213	NaN	NaN	NaN
P92604	NU1M_CANLF	MT-ND1	NADH-ubiquinone oxidoreductase chain 1						NaN					2	1	0	0	0						aerobic respiration [GO:0009060];mitochondrial electron transport, NADH to ubiquinone [GO:0006120];mitochondrial respiratory chain complex I assembly [GO:0032981]	mitochondrial inner membrane [GO:0005743];respiratory chain complex I [GO:0045271]	NADH dehydrogenase (ubiquinone) activity [GO:0008137]	NaN	NaN	NaN	NaN	NaN	NaN	NaN	NaN	NaN	NaN	NaN	NaN	NaN	18.3643	NaN	0	318	35892	NaN	NaN	NaN	NaN	NaN
P99504	ATPB_CANLF	ATP5F1B	ATP synthase subunit beta, mitochondrial (Fragment)						NaN				N-term(145.0197)	1	1	0	0	0						angiogenesis [GO:0001525];cellular response to interleukin-7 [GO:0098761];lipid metabolic process [GO:0006629];negative regulation of cell adhesion involved in substrate-bound cell migration [GO:0006933];positive regulation of blood vessel endothelial cell migration [GO:0043536];proton motive force-driven ATP synthesis [GO:0015986];proton motive force-driven mitochondrial ATP synthesis [GO:004277…	cell surface [GO:0009986];mitochondrial inner membrane [GO:0005743];mitochondrial membrane [GO:0031966];mitochondrial nucleoid [GO:0042645];mitochondrion [GO:0005739];plasma membrane [GO:0005886];proton-transporting ATP synthase complex [GO:0045259]	angiostatin binding [GO:0043532];ATP binding [GO:0005524];ATP hydrolysis activity [GO:0016887];MHC class I protein binding [GO:0042288];proton-transporting ATP synthase activity, rotational mechanism [GO:0046933];proton-transporting ATPase activity, rotational mechanism [GO:0046961]	NaN	NaN	NaN	NaN	NaN	NaN	NaN	NaN	NaN	NaN	NaN	NaN	NaN	22.4444	NaN	0	546	58142	NaN	NaN	NaN	NaN	NaN
Q00M95	RHDF2_CANLF	RHBDF2	Inactive rhomboid protein 2	yes	OK		+	+	0.271304	Basolateral	Cluster Basolateral-1	Cluster Basolateral	C(57.0215);N-term(145.0197);N-term(57.0215)	10	8	1	1	0			Baso		+	negative regulation of protein secretion [GO:0050709];protein transport [GO:0015031];regulation of epidermal growth factor receptor signaling pathway [GO:0042058];regulation of protein secretion [GO:0050708]	endoplasmic reticulum membrane [GO:0005789];plasma membrane [GO:0005886]	growth factor binding [GO:0019838]	21.9868	22.4468	23.6169	23.4303	NaN	NaN	19.4397	23.0208	23.0208	23.9592	22.8448	22.8618	23.1776	23.164	-1.42541	1.5617	827	93610	0.556297	0.261769	0	26.2179	NaN
Q05052	OST48_CANLF	DDOST	Dolichyl-diphosphooligosaccharide--protein glycosyltransferase 48 kDa subunit						0.492692		Cluster Basolateral-3	Cluster Basolateral	N-term(57.0215)	14	5	0	0	0			Apical		+	protein glycosylation [GO:0006486];protein N-linked glycosylation via asparagine [GO:0018279]	oligosaccharyltransferase complex [GO:0008250]		22.568	22.2351	22.7293	22.9733	NaN	22.6555	22.707	22.6509	22.6463	22.5926	22.3984	23.0641	22.8658	22.0698	-0.0421786	0.0990425	445	49634	0.203993	0.181052	88	NaN	NaN
Q0X0E5	NB5R3_CANLF	CYB5R3	NADH-cytochrome b5 reductase 3	no	OK		+	+	0.681996	Apical	Cluster Apical-1	Cluster Apical	C(57.0215);K(145.0197)	13	4	1	2	0			Apical		+	cholesterol biosynthetic process [GO:0006695];nitric oxide biosynthetic process [GO:0006809]	endoplasmic reticulum membrane [GO:0005789];lipid droplet [GO:0005811];mitochondrial outer membrane [GO:0005741];mitochondrion [GO:0005739];nitric-oxide synthase complex [GO:1903958]	cytochrome-b5 reductase activity, acting on NAD(P)H [GO:0004128];FAD binding [GO:0071949];nitrite reductase (NO-forming) activity [GO:0050421]	22.1594	22.8078	21.7464	19.714	21.9676	21.9676	21.9676	NaN	NaN	NaN	22.1547	22.4538	21.7526	21.229	1.10072	1.73041	301	34139	0.242112	0.485987	88	71.3794	NaN
Q28259	G3P_CANLF	GAPDH	Glyceraldehyde-3-phosphate dehydrogenase	no	notOK		+	+	0.686332	Apical	Cluster Apical-1	Cluster Apical	K(145.0197);N(0.9840);N-term(145.0197);N-term(57.0215)	44	10	4	0	6			Apical		+	glucose metabolic process [GO:0006006];glycolytic process [GO:0006096];innate immune response [GO:0045087];microtubule cytoskeleton organization [GO:0000226];neuron apoptotic process [GO:0051402];peptidyl-cysteine S-trans-nitrosylation [GO:0035606];positive regulation of canonical NF-kappaB signal transduction [GO:0043123];positive regulation of type I interferon production [GO:0032481];protein s…	cytoplasm [GO:0005737];cytosol [GO:0005829];GAIT complex [GO:0097452];microtubule cytoskeleton [GO:0015630];nucleus [GO:0005634]	glyceraldehyde-3-phosphate dehydrogenase (NAD+) (phosphorylating) activity [GO:0004365];microtubule binding [GO:0008017];NAD binding [GO:0051287];NADP binding [GO:0050661];peptidyl-cysteine S-nitrosylase activity [GO:0035605]	24.5304	24.6954	22.9041	22.2277	24.3079	24.3876	24.2674	23.4313	23.2723	23.5028	24.0364	24.2974	23.8263	23.4504	1.12967	3.73907	333	35861	0.146553	0.307844	74	66.5494	NaN
Q28262	PAFA_CANLF	PLA2G7	Platelet-activating factor acetylhydrolase	no	OK				0.425527		Cluster Basolateral-1	Cluster Basolateral	K(145.0197);N-term(57.0215)	2	4	0	4	0						phosphatidylcholine catabolic process [GO:0034638];platelet activating factor catabolic process [GO:0062234];platelet activating factor metabolic process [GO:0046469]	high-density lipoprotein particle [GO:0034364];low-density lipoprotein particle [GO:0034362]	1-alkyl-2-acetylglycerophosphocholine esterase activity [GO:0003847];calcium-independent phospholipase A2 activity [GO:0047499]	NaN	NaN	NaN	NaN	NaN	22.9346	NaN	23.2757	23.5513	23.2757	NaN	NaN	NaN	NaN	-0.432986	0	444	50136	NaN	0.113593	NaN	NaN	NaN
Q28288	STXB2_CANLF	STXBP2	Syntaxin-binding protein 2						0.5				C(57.0215)	4	1	0	0	0					+	intracellular protein transport [GO:0006886];neutrophil degranulation [GO:0043312];presynaptic dense core vesicle exocytosis [GO:0099525];vesicle docking involved in exocytosis [GO:0006904]	azurophil granule [GO:0042582];cytosol [GO:0005829];plasma membrane [GO:0005886];presynapse [GO:0098793];secretory granule [GO:0030141];specific granule [GO:0042581];tertiary granule [GO:0070820]	syntaxin-1 binding [GO:0017075];syntaxin-3 binding [GO:0030348]	NaN	NaN	NaN	NaN	NaN	NaN	NaN	NaN	NaN	NaN	NaN	19.3905	19.3905	NaN	0	0	593	66500	NaN	NaN	69	NaN	NaN
Q28294	GNAQ_CANLF	GNAQ	Guanine nucleotide-binding protein G(q) subunit alpha	no	notOK				0.565357		Cluster Apical-2	Cluster Apical	C(57.0215);K(57.0215);N-term(42.0106)	8	1	0	0	0						adenylate cyclase-activating G protein-coupled receptor signaling pathway [GO:0007189];entrainment of circadian clock [GO:0009649];G protein-coupled acetylcholine receptor signaling pathway [GO:0007213];glutamate receptor signaling pathway [GO:0007215];phototransduction, visible light [GO:0007603];regulation of platelet activation [GO:0010543]	cytoplasm [GO:0005737];Golgi apparatus [GO:0005794];heterotrimeric G-protein complex [GO:0005834];membrane [GO:0016020];nuclear membrane [GO:0031965];photoreceptor outer segment [GO:0001750];synapse [GO:0045202]	G protein-coupled receptor binding [GO:0001664];G-protein beta/gamma-subunit complex binding [GO:0031683];GTP binding [GO:0005525];GTPase activator activity [GO:0005096];GTPase activity [GO:0003924];metal ion binding [GO:0046872]	21.5468	NaN	21.0254	21.3095	NaN	NaN	NaN	NaN	NaN	NaN	NaN	NaN	NaN	NaN	0.379333	0	359	42142	NaN	0.138809	NaN	NaN	NaN
Q28895	NPC2_CANLF	NPC2	NPC intracellular cholesterol transporter 2	no	OK			+	0.477445				C(57.0215);K(57.0215);N(0.9840);N-term(57.0215)	9	29	1	0	0		Basolateral		+		cholesterol efflux [GO:0033344];cholesterol metabolic process [GO:0008203];cholesterol transport [GO:0030301];intracellular cholesterol transport [GO:0032367]	endoplasmic reticulum [GO:0005783];extracellular region [GO:0005576];lysosome [GO:0005764]	cholesterol binding [GO:0015485]	27.168	27.2446	26.7068	26.5941	26.3509	26.8278	26.7488	27.3806	27.0732	27.1367	26.7219	26.9925	27.1569	26.918	-0.130249	0.381226	149	16056	0.20308	0.186147	NaN	39.3962	37.5
Q2TFN9	HSP74_CANLF	HSPA4	Heat shock 70 kDa protein 4						NaN					4	1	0	0	0					+	protein folding [GO:0006457]	cytosol [GO:0005829];nucleus [GO:0005634]	adenyl-nucleotide exchange factor activity [GO:0000774];ATP binding [GO:0005524];ATP-dependent protein folding chaperone [GO:0140662]	18.1783	NaN	NaN	NaN	NaN	NaN	NaN	NaN	NaN	NaN	NaN	NaN	NaN	NaN	NaN	0	840	94379	NaN	NaN	100	NaN	NaN
Q3YIX4	PEBP1_CANLF	PEBP1	Phosphatidylethanolamine-binding protein 1						0.336329	Basolateral	Cluster Basolateral-2	Cluster Basolateral	C(57.0215)	4	1	0	0	0			NonPolar		+	negative regulation of MAPK cascade [GO:0043409]	cytoplasm [GO:0005737]	ATP binding [GO:0005524];lipid binding [GO:0008289];serine-type endopeptidase inhibitor activity [GO:0004867]	NaN	NaN	NaN	NaN	NaN	NaN	24.3662	24.3229	24.3229	24.2782	22.671	NaN	25.0729	NaN	-0.980593	0.76024	187	20922	0.746852	0.297782	56	NaN	NaN
Q4LAL9	CATD_CANLF	CTSD	Cathepsin D	no	OK				0.540663				C(57.0215);K(145.0197);K(57.0215);M(15.9949);N(0.9840);N-term(57.0215)	32	39	0	0	0	Non polar membrane		Apical	+	+	autophagosome assembly [GO:0000045];insulin catabolic process [GO:1901143];insulin receptor recycling [GO:0038020];proteolysis [GO:0006508]	endosome lumen [GO:0031904];extracellular space [GO:0005615];lysosome [GO:0005764];melanosome [GO:0042470]	aspartic-type endopeptidase activity [GO:0004190]	29.5039	29.6701	29.1656	28.9238	29.1284	29.669	29.5888	29.5327	28.9256	29.0507	28.9148	29.5501	29.6754	29.1051	0.235178	0.79508	410	44320	0.184817	0.217106	74	NaN	45.8
Q50KA9	NDKA_CANLF	NME1	Nucleoside diphosphate kinase A						NaN				C(57.0215)	2	1	0	0	0					+	cell differentiation [GO:0030154];CTP biosynthetic process [GO:0006241];endocytosis [GO:0006897];GTP biosynthetic process [GO:0006183];nervous system development [GO:0007399];UTP biosynthetic process [GO:0006228]	cytoplasm [GO:0005737];nucleus [GO:0005634]	ATP binding [GO:0005524];metal ion binding [GO:0046872];nucleoside diphosphate kinase activity [GO:0004550]	20.5877	NaN	NaN	NaN	NaN	20.5877	NaN	NaN	NaN	NaN	NaN	NaN	NaN	NaN	NaN	0	152	17180	0	NaN	51	NaN	NaN
Q52S86	PODXL_CANLF	PODXL	Podocalyxin	yes	OK		+	+	0.815892	Apical	Cluster Apical-1	Cluster Apical	C(57.0215);K(145.0197);K(57.0215);M(15.9949);N(0.9840);N-term(145.0197);N-term(57.0215)	23	55	13	27	0	Apical plasma membrane	Apical	Apical	+	+	cell adhesion [GO:0007155];cell migration [GO:0016477];epithelial tube formation [GO:0072175];negative regulation of cell adhesion [GO:0007162];negative regulation of cell-cell adhesion [GO:0022408];podocyte development [GO:0072015];positive regulation of cell migration [GO:0030335];positive regulation of cell-cell adhesion mediated by integrin [GO:0033634];regulation of microvillus assembly [GO:…	apical plasma membrane [GO:0016324];cytoplasm [GO:0005737];filopodium [GO:0030175];lamellipodium [GO:0030027];membrane raft [GO:0045121];microvillus membrane [GO:0031528];plasma membrane [GO:0005886];ruffle [GO:0001726];slit diaphragm [GO:0036057]		29.9107	29.943	26.803	26.4895	29.7267	29.7316	29.6674	27.8259	27.8073	28.0279	29.7542	29.4751	27.7185	28.5018	2.14783	5.35886	571	59906	0.106349	0.431601	99	78.5926	92.8
Q53VB8	FRIL_CANLF	FTL	Ferritin light chain						0.302757	Basolateral	Cluster Basolateral-2	Cluster Basolateral	C(57.0215)	12	2	0	0	0						intracellular iron ion homeostasis [GO:0006879];iron ion transport [GO:0006826]	autolysosome [GO:0044754];autophagosome [GO:0005776];cytoplasm [GO:0005737];cytoplasmic vesicle [GO:0031410];ferritin complex [GO:0070288]	ferric iron binding [GO:0008199];ferrous iron binding [GO:0008198];iron ion binding [GO:0005506]	NaN	NaN	NaN	NaN	NaN	NaN	NaN	NaN	NaN	NaN	19.632	20.409	21.3943	21.0537	-1.2035	0.978754	175	20095	0.371856	0.166197	NaN	NaN	NaN
Q5JZQ9	CLN5_CANLF	CLN5	Bis(monoacylglycero)phosphate synthase CLN5	no	OK				0.462646				C(57.0215);K(57.0215);N-term(57.0215)	3	3	0	0	0						brain development [GO:0007420];glycosylation [GO:0070085];lysosomal lumen acidification [GO:0007042];lysosome organization [GO:0007040];neurogenesis [GO:0022008];positive regulation of GTP binding [GO:1904426];retrograde transport, endosome to Golgi [GO:0042147];signal peptide processing [GO:0006465];visual perception [GO:0007601]	cytosol [GO:0005829];endoplasmic reticulum [GO:0005783];Golgi apparatus [GO:0005794];lysosomal membrane [GO:0005765];lysosome [GO:0005764];membrane [GO:0016020];perinuclear region of cytoplasm [GO:0048471];vacuolar lumen [GO:0005775]	bis(monoacylglycero)phosphate synthase activity [GO:0160121];D-mannose binding [GO:0005537];hydrolase activity, acting on glycosyl bonds [GO:0016798];long-chain fatty acyl-CoA hydrolase activity [GO:0052816]	23.0967	22.4902	22.5016	23.1042	NaN	NaN	NaN	NaN	NaN	NaN	22.2874	22.874	23.2228	22.7838	-0.215967	0.385465	350	40389	0.251695	0.21786	NaN	NaN	NaN
Q5PU49	KPCD_CANLF	PRKCD	Protein kinase C delta type	no	notOK				NaN				M(15.9949)	3	1	0	0	0						apoptotic process [GO:0006915];cellular response to angiotensin [GO:1904385];cellular response to UV [GO:0034644];defense response to bacterium [GO:0042742];intracellular signal transduction [GO:0035556];negative regulation of actin filament polymerization [GO:0030837];negative regulation of filopodium assembly [GO:0051490];negative regulation of glial cell apoptotic process [GO:0034351];negative…	cytoplasm [GO:0005737];cytosol [GO:0005829];endolysosome [GO:0036019];endoplasmic reticulum [GO:0005783];mitochondrion [GO:0005739];nucleus [GO:0005634];perinuclear region of cytoplasm [GO:0048471];plasma membrane [GO:0005886]	ATP binding [GO:0005524];diacylglycerol-dependent, calcium-independent serine/threonine kinase activity [GO:0004699];non-membrane spanning protein tyrosine kinase activity [GO:0004715];protein serine kinase activity [GO:0106310];protein serine/threonine kinase activity [GO:0004674];zinc ion binding [GO:0008270]	NaN	NaN	NaN	NaN	NaN	NaN	NaN	NaN	20.1582	NaN	NaN	NaN	NaN	NaN	NaN	0	674	77338	NaN	NaN	NaN	NaN	NaN
Q5QQ50	XYLT2_CANLF	XYLT2	Xylosyltransferase 2						0.469861		Cluster Basolateral-1	Cluster Basolateral	C(57.0215)	3	1	0	0	0						chondroitin sulfate proteoglycan biosynthetic process [GO:0050650];heparan sulfate proteoglycan biosynthetic process [GO:0015012];heparin proteoglycan biosynthetic process [GO:0030210]	extracellular space [GO:0005615];Golgi membrane [GO:0000139]	magnesium ion binding [GO:0000287];manganese ion binding [GO:0030145];protein xylosyltransferase activity [GO:0030158]	20.7301	NaN	20.9593	20.8493	NaN	NaN	NaN	NaN	NaN	NaN	NaN	NaN	NaN	NaN	-0.174136	0	865	96741	NaN	0.0539034	NaN	NaN	NaN
Q5TJE4	TPSN_CANLF	TAPBP	Tapasin						0.436124		Cluster Basolateral-2	Cluster Basolateral	C(57.0215)	8	1	0	0	0				+		antigen processing and presentation of endogenous peptide antigen via MHC class I [GO:0019885];peptide antigen assembly with MHC class I protein complex [GO:0002502]	MHC class I peptide loading complex [GO:0042824]	MHC class I protein complex binding [GO:0023024];TAP complex binding [GO:0062061]	NaN	NaN	NaN	NaN	NaN	NaN	NaN	NaN	NaN	NaN	19.9414	20.2183	20.4505	NaN	-0.37064	0	449	47774	0.135292	NaN	NaN	NaN	53.5
Q5TJE8	B3GT4_CANLF	B3GALT4	Beta-1,3-galactosyltransferase 4						0.381626	Basolateral	Cluster Basolateral-2	Cluster Basolateral	C(57.0215)	3	2	0	0	0						ganglioside biosynthetic process [GO:0001574];protein O-linked glycosylation [GO:0006493]	Golgi membrane [GO:0000139]	ganglioside galactosyltransferase activity [GO:0047915];glycosyltransferase activity [GO:0016757];N-acetyl-beta-D-glucosaminide beta-(1,3)-galactosyltransferase activity [GO:0008499]	NaN	NaN	NaN	NaN	NaN	NaN	NaN	NaN	NaN	NaN	18.9768	NaN	19.8608	19.4855	-0.696321	0	383	42465	NaN	0.182924	NaN	NaN	NaN
Q5TJE9	RS18_CANLF	RPS18	Small ribosomal subunit protein uS13	no	notOK			+	0.619638	Apical	Cluster Apical-1	Cluster Apical	K(145.0197);N(0.9840);N-term(42.0106);N-term(57.0215)	26	8	1	0	2			Apical		+	translation [GO:0006412]	cytosol [GO:0005829];cytosolic small ribosomal subunit [GO:0022627];small ribosomal subunit [GO:0015935]	rRNA binding [GO:0019843];structural constituent of ribosome [GO:0003735]	NaN	NaN	NaN	NaN	22.888	22.9934	22.5913	21.6711	21.3918	22.1893	21.5636	23.0096	22.9319	21.3414	0.704051	0.924878	152	17719	0.328731	0.518693	91	64.7192	NaN
Q5TJF0	VPS52_CANLF	VPS52	Vacuolar protein sorting-associated protein 52 homolog						0.5				C(57.0215)	9	1	0	0	0						endocytic recycling [GO:0032456];Golgi to vacuole transport [GO:0006896];lysosomal transport [GO:0007041];protein transport [GO:0015031];retrograde transport, endosome to Golgi [GO:0042147]	cytosol [GO:0005829];EARP complex [GO:1990745];endosome membrane [GO:0010008];GARP complex [GO:0000938];recycling endosome [GO:0055037]	syntaxin binding [GO:0019905]	NaN	NaN	NaN	NaN	NaN	NaN	NaN	NaN	NaN	NaN	NaN	22.4797	22.4797	NaN	0	0	723	82238	NaN	NaN	NaN	NaN	NaN
Q5TJF5	DHB8_CANLF	HSD17B8	(3R)-3-hydroxyacyl-CoA dehydrogenase						0.4408		Cluster Basolateral-1	Cluster Basolateral	C(57.0215);N-term(57.0215)	6	3	0	0	0						androgen metabolic process [GO:0008209];estrogen biosynthetic process [GO:0006703];fatty acid biosynthetic process [GO:0006633];protein heterotetramerization [GO:0051290]	mitochondrial envelope [GO:0005740];mitochondrial matrix [GO:0005759];oxidoreductase complex [GO:1990204];plasma membrane [GO:0005886]	(3R)-hydroxyacyl-CoA dehydrogenase (NAD+) activity [GO:0106386];estradiol 17-beta-dehydrogenase [NAD(P)+] activity [GO:0004303];NADH binding [GO:0070404];quinone binding [GO:0048038];testosterone dehydrogenase (NAD+) activity [GO:0047035]	22.6153	22.8057	22.7644	22.5681	22.4333	22.2874	22.5444	22.9109	23.0073	22.8254	22.3848	22.4476	22.9447	22.9005	-0.343241	2.79361	259	26712	0.122262	0.0965561	NaN	NaN	NaN
Q5WR10	DX39B_CANLF	DDX39B	Spliceosome RNA helicase DDX39B						0.762797	Apical	Cluster Apical-3	Cluster Apical	C(57.0215);K(57.0215);N-term(57.0215)	17	5	0	0	0			Apical		+	mRNA export from nucleus [GO:0006406];mRNA splicing, via spliceosome [GO:0000398];spliceosomal complex assembly [GO:0000245]	cytoplasm [GO:0005737];nuclear speck [GO:0016607];spliceosomal complex [GO:0005681];transcription export complex [GO:0000346];U4 snRNP [GO:0005687];U6 snRNP [GO:0005688]	ATP binding [GO:0005524];ATP hydrolysis activity [GO:0016887];ATP-dependent protein binding [GO:0043008];identical protein binding [GO:0042802];mRNA binding [GO:0003729];RNA helicase activity [GO:0003724];U4 snRNA binding [GO:0030621];U6 snRNA binding [GO:0017070]	22.3574	NaN	NaN	NaN	NaN	NaN	NaN	NaN	NaN	NaN	23.2135	22.5757	19.9606	22.1002	1.68518	0.835441	428	49021	0.323468	0.891042	87	NaN	NaN
Q6EIY9	K2C1_CANLF	KRT1	Keratin, type II cytoskeletal 1						0.542046				N-term(57.0215)	29	4	0	0	0						intermediate filament organization [GO:0045109];keratinization [GO:0031424];protein heterotetramerization [GO:0051290]	cytoplasm [GO:0005737];keratin filament [GO:0045095];plasma membrane [GO:0005886]	protein heterodimerization activity [GO:0046982];structural constituent of skin epidermis [GO:0030280]	NaN	NaN	20.7949	NaN	21.3038	NaN	NaN	20.0018	NaN	20.7949	20.5679	20.7949	20.9911	NaN	0.243213	0.320692	619	63790	0.270338	0.263815	NaN	NaN	NaN
Q6EIZ0	K1C10_CANLF	KRT10	Keratin, type I cytoskeletal 10	no	OK		+		0.716223	Apical	Cluster Apical-1	Cluster Apical	K(145.0197);N-term(57.0215)	38	8	0	2	0						epidermis development [GO:0008544];epithelial cell differentiation [GO:0030855];intermediate filament organization [GO:0045109];positive regulation of epidermis development [GO:0045684];protein heterotetramerization [GO:0051290]	cell surface [GO:0009986];cytoplasm [GO:0005737];cytoskeleton [GO:0005856];extracellular region [GO:0005576];keratin filament [GO:0045095]	protein heterodimerization activity [GO:0046982];structural constituent of skin epidermis [GO:0030280]	22.9954	22.5593	21.9311	NaN	23.0492	23.436	22.5593	21.8117	19.9496	NaN	22.5413	23.149	22.577	21.5448	1.33565	2.15045	568	57711	0.247796	0.523328	NaN	NaN	NaN
Q6EIZ1	K22E_CANLF	KRT2	Keratin, type II cytoskeletal 2 epidermal	no	notOK				0.634106	Apical	Cluster Apical-3	Cluster Apical	C(57.0215);N-term(42.0106)	26	1	0	0	0						intermediate filament organization [GO:0045109];keratinization [GO:0031424];positive regulation of epidermis development [GO:0045684]	cytoplasm [GO:0005737];keratin filament [GO:0045095]	structural constituent of skin epidermis [GO:0030280]	NaN	NaN	21.4566	21.4566	NaN	NaN	NaN	NaN	NaN	NaN	21.9764	NaN	20.6361	NaN	0.793301	0	633	64567	NaN	0.292757	NaN	NaN	NaN
Q6RH31	PSN1_CANLF	PSEN1	Presenilin-1	yes	OK				NaN				N-term(145.0197)	4	1	0	1	0						amyloid precursor protein metabolic process [GO:0042982];amyloid-beta formation [GO:0034205];apoptotic process [GO:0006915];calcium ion homeostasis [GO:0055074];cell adhesion [GO:0007155];endoplasmic reticulum calcium ion homeostasis [GO:0032469];intracellular signal transduction [GO:0035556];membrane protein ectodomain proteolysis [GO:0006509];Notch signaling pathway [GO:0007219];protein process…	aggresome [GO:0016235];early endosome membrane [GO:0031901];endoplasmic reticulum [GO:0005783];endoplasmic reticulum membrane [GO:0005789];gamma-secretase complex [GO:0070765];Golgi apparatus [GO:0005794];Golgi membrane [GO:0000139];growth cone [GO:0030426];membrane [GO:0016020];mitochondrion [GO:0005739];neuron projection [GO:0043005];plasma membrane [GO:0005886];synapse [GO:0045202]	aspartic endopeptidase activity, intramembrane cleaving [GO:0042500]	NaN	NaN	NaN	NaN	NaN	NaN	NaN	NaN	NaN	NaN	NaN	20.1885	NaN	NaN	NaN	0	466	52417	NaN	NaN	NaN	NaN	NaN
Q6TEQ7	ANXA2_CANLF	ANXA2	Annexin A2	no	OK			+	0.514774				C(57.0215);K(145.0197);K(57.0215);M(15.9949);N(0.9840);N-term(145.0197);N-term(42.0106);N-term(57.0215)	52	67	1	13	0			Apical	+	+	positive regulation of receptor-mediated endocytosis involved in cholesterol transport [GO:1905602]	basement membrane [GO:0005604];cytoplasm [GO:0005737];endosome [GO:0005768];exocytic vesicle [GO:0070382];extracellular region [GO:0005576];nucleus [GO:0005634];plasma membrane [GO:0005886];vesicle membrane [GO:0012506]	calcium ion binding [GO:0005509];calcium-dependent phospholipid binding [GO:0005544];cytoskeletal protein binding [GO:0008092];phosphatidylserine binding [GO:0001786];phospholipase inhibitor activity [GO:0004859]	28.5197	28.527	28.0254	28.015	27.9278	28.4306	28.3942	28.5851	28.1422	28.1854	28.0537	28.3885	28.4992	28.192	0.0852844	0.302208	339	38654	0.151916	0.161217	68	75.5222	53.5
Q6URC2	HMGA1_CANLF	HMGA1	High mobility group protein HMG-I/HMG-Y	no	notOK		+		0.824492	Apical	Cluster Apical-2	Cluster Apical	N-term(145.0197)	12	3	0	0	1						negative regulation of cell population proliferation [GO:0008285];negative regulation of DNA-templated transcription [GO:0045892];oncogene-induced cell senescence [GO:0090402];positive regulation of DNA-templated transcription [GO:0045893];regulation of DNA-templated transcription [GO:0006355]	cytosol [GO:0005829];nuclear membrane [GO:0031965];nucleoplasm [GO:0005654];nucleus [GO:0005634];senescence-associated heterochromatin focus [GO:0035985]	cis-regulatory region sequence-specific DNA binding [GO:0000987];enzyme binding [GO:0019899];minor groove of adenine-thymine-rich DNA binding [GO:0003680];molecular function activator activity [GO:0140677];nuclear retinoic acid receptor binding [GO:0042974];nuclear retinoid X receptor binding [GO:0046965];peroxisome proliferator activated receptor binding [GO:0042975];RNA binding [GO:0003723];tra…	22.6919	22.8662	20.9624	20.1619	22.9184	22.9557	22.0721	19.7651	19.383	NaN	NaN	NaN	22.0721	NaN	2.23197	2.64791	107	11676	0.218791	0.829777	NaN	NaN	NaN
Q6YKA4	HMGB1_CANLF	HMGB1	High mobility group protein B1	no	notOK			+	0.432191		Cluster Basolateral-3	Cluster Basolateral	C(57.0215);K(57.0215);N(0.9840);N-term(57.0215)	28	22	1	0	0						activation of innate immune response [GO:0002218];apoptotic cell clearance [GO:0043277];autophagy [GO:0006914];base-excision repair [GO:0006284];cellular response to interleukin-7 [GO:0098761];cellular response to lipopolysaccharide [GO:0071222];DNA geometric change [GO:0032392];double-strand break repair [GO:0006302];endothelial cell chemotaxis [GO:0035767];endothelial cell proliferation [GO:000…	alphav-beta3 integrin-HMGB1 complex [GO:0035868];cell surface [GO:0009986];condensed chromosome [GO:0000793];early endosome [GO:0005769];endoplasmic reticulum [GO:0005783];endoplasmic reticulum-Golgi intermediate compartment [GO:0005793];extracellular space [GO:0005615];neuron projection [GO:0043005];nucleus [GO:0005634];transcription repressor complex [GO:0017053]	bubble DNA binding [GO:0000405];calcium-dependent protein kinase regulator activity [GO:0010858];C-X-C chemokine binding [GO:0019958];cytokine activity [GO:0005125];damaged DNA binding [GO:0003684];DNA binding, bending [GO:0008301];DNA polymerase binding [GO:0070182];double-stranded RNA binding [GO:0003725];four-way junction DNA binding [GO:0000400];integrin binding [GO:0005178];lipopolysaccharid…	NaN	24.5784	24.7188	24.8467	24.5438	24.1091	24.4785	24.8749	25.1461	24.9247	24.1807	24.9478	25.1098	24.4465	-0.393738	1.62774	215	24894	0.21563	0.158222	NaN	39.5074	NaN
Q711A6	HMGN2_CANLF	HMGN2	Non-histone chromosomal protein HMG-17	no	notOK				0.539647		Cluster Apical-1	Cluster Apical	K(57.0215);N-term(57.0215)	19	4	0	0	0						chromatin organization [GO:0006325]	chromatin [GO:0000785];cytoplasm [GO:0005737];nucleus [GO:0005634]	chromatin binding [GO:0003682];nucleosomal DNA binding [GO:0031492]	23.6834	NaN	24.0144	23.8584	NaN	NaN	NaN	NaN	23.8584	NaN	23.8167	24.3822	23.8988	23.0276	0.229274	0.345693	90	9379	0.270424	0.230432	NaN	NaN	NaN
Q7YQC6	HSP71_CANLF	HSPA1	Heat shock 70 kDa protein 1						NaN				N(0.9840)	27	5	0	0	0					+	chaperone cofactor-dependent protein refolding [GO:0051085];positive regulation of microtubule nucleation [GO:0090063];positive regulation of proteasomal ubiquitin-dependent protein catabolic process [GO:0032436];protein refolding [GO:0042026];regulation of mitotic spindle assembly [GO:1901673]	centrosome [GO:0005813];cytoplasm [GO:0005737];cytosol [GO:0005829];nucleus [GO:0005634];plasma membrane [GO:0005886];ribonucleoprotein complex [GO:1990904]	ATP binding [GO:0005524];ATP hydrolysis activity [GO:0016887];ATP-dependent protein folding chaperone [GO:0140662];heat shock protein binding [GO:0031072];protein folding chaperone [GO:0044183]	22.6628	22.6628	NaN	NaN	NaN	NaN	NaN	NaN	NaN	NaN	22.6628	22.6628	NaN	NaN	NaN	0	641	70070	0	NaN	55	NaN	NaN
Q7YRU7	DSG3_CANLF	DSG3	Desmoglein-3	yes	OK				0.615742	Apical	Cluster Apical-2	Cluster Apical	K(145.0197)	2	2	0	2	0						actin filament organization [GO:0007015];cell-cell adhesion [GO:0098609];homophilic cell adhesion via plasma membrane adhesion molecules [GO:0007156];negative regulation of cell migration [GO:0030336];negative regulation of p38MAPK cascade [GO:1903753];positive regulation of bicellular tight junction assembly [GO:1903348];positive regulation of protein localization to adherens junction [GO:190470…	adherens junction [GO:0005912];bicellular tight junction [GO:0005923];cytoplasm [GO:0005737];desmosome [GO:0030057];plasma membrane [GO:0005886];tight junction [GO:0070160]	calcium ion binding [GO:0005509];protein dimerization activity [GO:0046983]	NaN	22.8841	NaN	NaN	NaN	23.5692	NaN	22.8841	21.5334	22.8841	NaN	NaN	22.8841	NaN	0.680249	0.549019	993	107551	0.329647	0.358413	NaN	NaN	NaN
Q865S3	ARHG2_CANLF	ARHGEF2	Rho guanine nucleotide exchange factor 2						NaN				C(57.0215)	9	1	0	0	0					+	actin filament organization [GO:0007015];asymmetric neuroblast division [GO:0055059];cell morphogenesis [GO:0000902];cellular hyperosmotic response [GO:0071474];cellular response to muramyl dipeptide [GO:0071225];cellular response to tumor necrosis factor [GO:0071356];innate immune response [GO:0045087];negative regulation of extrinsic apoptotic signaling pathway via death domain receptors [GO:19…	bicellular tight junction [GO:0005923];cytoplasm [GO:0005737];cytoplasmic vesicle [GO:0031410];cytoskeleton [GO:0005856];Golgi apparatus [GO:0005794];microtubule [GO:0005874];protein-containing complex [GO:0032991];ruffle membrane [GO:0032587];spindle [GO:0005819];vesicle [GO:0031982]	guanyl-nucleotide exchange factor activity [GO:0005085];microtubule binding [GO:0008017];small GTPase binding [GO:0031267];zinc ion binding [GO:0008270]	NaN	NaN	NaN	NaN	NaN	NaN	NaN	NaN	NaN	NaN	NaN	NaN	NaN	18.806	NaN	0	986	111516	NaN	NaN	80	NaN	NaN
Q8HY81	CATS_CANLF	CTSS	Cathepsin S	no	OK				0.374022	Basolateral	Cluster Basolateral-3	Cluster Basolateral	C(57.0215);N-term(57.0215)	6	4	0	0	0				+		antigen processing and presentation of exogenous peptide antigen via MHC class II [GO:0019886];proteolysis involved in protein catabolic process [GO:0051603]	extracellular space [GO:0005615];lysosome [GO:0005764];phagocytic vesicle [GO:0045335]	cysteine-type endopeptidase activity [GO:0004197]	22.6541	22.939	23.5973	23.4234	22.3948	20.278	23.2014	23.7157	24.1031	NaN	23.1094	23.8191	23.2879	22.0984	-0.742986	0.724316	331	37228	0.528843	0.379875	NaN	NaN	48.9
Q8HZM5	GLNA_CANLF	GLUL	Glutamine synthetase						NaN				C(57.0215)	11	1	0	0	0						angiogenesis [GO:0001525];glutamine biosynthetic process [GO:0006542];intracellular ammonium homeostasis [GO:0097275];positive regulation of erythrocyte differentiation [GO:0045648];protein palmitoylation [GO:0018345];regulation of endothelial cell migration [GO:0010594];regulation of sprouting angiogenesis [GO:1903670]	cytoplasm [GO:0005737];cytosol [GO:0005829];endoplasmic reticulum [GO:0005783];mitochondrion [GO:0005739];plasma membrane [GO:0005886]	ATP binding [GO:0005524];glutamine synthetase activity [GO:0004356];metal ion binding [GO:0046872];protein-cysteine S-palmitoyltransferase activity [GO:0019706]	NaN	NaN	NaN	NaN	NaN	NaN	NaN	NaN	NaN	NaN	19.3238	NaN	NaN	NaN	NaN	0	373	42028	NaN	NaN	NaN	NaN	NaN
Q8MJ47	PP1B_CANLF	PPP1CB	Serine/threonine-protein phosphatase PP1-beta catalytic subunit	no	notOK			+	0.578564				C(57.0215);N-term(57.0215)	13	7	1	0	0			Apical		+	cell division [GO:0051301];glycogen metabolic process [GO:0005977];regulation of cell adhesion [GO:0030155]	nucleolus [GO:0005730];nucleoplasm [GO:0005654];PTW/PP1 phosphatase complex [GO:0072357]	metal ion binding [GO:0046872];myosin phosphatase activity [GO:0017018];myosin-light-chain-phosphatase activity [GO:0050115]	24.0403	23.376	22.4932	23.5487	23.3909	23.7373	24.2517	23.5352	23.1288	21.601	22.8912	23.3038	23.8743	23.6098	0.457161	0.662631	327	37187	0.329169	0.423785	90	68.2394	NaN
Q8SPS9	DYLT3_CANLF	DYNLT3	Dynein light chain Tctex-type 3						0.5				C(57.0215)	2	1	0	0	0						cell division [GO:0051301];microtubule-based movement [GO:0007018];regulation of mitotic cell cycle [GO:0007346]	cytoplasm [GO:0005737];cytoplasmic dynein complex [GO:0005868];kinetochore [GO:0000776];microtubule [GO:0005874];nucleus [GO:0005634]	dynein intermediate chain binding [GO:0045505]	NaN	NaN	NaN	NaN	NaN	NaN	NaN	NaN	NaN	NaN	NaN	19.9664	19.9664	NaN	0	0	116	13081	NaN	NaN	NaN	NaN	NaN
Q8WMU5	FZD6_CANLF	FZD6	Frizzled-6						0.355581	Basolateral	Cluster Basolateral-3	Cluster Basolateral	C(57.0215);N-term(57.0215)	7	3	0	0	0		Basolateral	Baso	+	+	canonical Wnt signaling pathway [GO:0060070];nervous system development [GO:0007399];non-canonical Wnt signaling pathway [GO:0035567]	apical plasma membrane [GO:0016324];cell surface [GO:0009986];cytoplasmic vesicle membrane [GO:0030659];endoplasmic reticulum membrane [GO:0005789];plasma membrane [GO:0005886]	G protein-coupled receptor activity [GO:0004930];Wnt receptor activity [GO:0042813];Wnt-protein binding [GO:0017147]	20.1847	20.4823	22.3468	22.271	NaN	20.9319	21.1028	21.6378	22.1096	22.0271	20.634	22.3751	22.224	20.0511	-0.857823	1.11141	712	80180	0.673943	0.363225	36	NaN	15
Q8WN22	PRKDC_CANLF	PRKDC	DNA-dependent protein kinase catalytic subunit						NaN				N-term(57.0215)	13	1	0	0	0						DNA damage response [GO:0006974];double-strand break repair [GO:0006302];double-strand break repair via nonhomologous end joining [GO:0006303];immunoglobulin V(D)J recombination [GO:0033152];innate immune response [GO:0045087];intrinsic apoptotic signaling pathway in response to DNA damage [GO:0008630];maturation of 5.8S rRNA [GO:0000460];mitotic G1 DNA damage checkpoint signaling [GO:0031571];ne…	cytosol [GO:0005829];DNA-dependent protein kinase-DNA ligase 4 complex [GO:0005958];nonhomologous end joining complex [GO:0070419];nucleolus [GO:0005730];nucleus [GO:0005634];small-subunit processome [GO:0032040]	ATP binding [GO:0005524];DNA binding [GO:0003677];DNA-dependent protein kinase activity [GO:0004677];histone H2AXS139 kinase activity [GO:0035979];protein serine kinase activity [GO:0106310];protein serine/threonine kinase activity [GO:0004674];U3 snoRNA binding [GO:0034511]	NaN	NaN	17.7205	NaN	NaN	NaN	NaN	NaN	NaN	NaN	NaN	NaN	NaN	NaN	NaN	0	4144	473061	NaN	NaN	NaN	NaN	NaN
Q95168	ZO2_CANLF	TJP2	Tight junction protein 2	no	notOK				NaN				K(145.0197)	19	1	0	0	1						cell-cell adhesion [GO:0098609];cell-cell junction organization [GO:0045216];establishment of endothelial intestinal barrier [GO:0090557];positive regulation of blood-brain barrier permeability [GO:1905605];protein localization to cell-cell junction [GO:0150105]	adherens junction [GO:0005912];bicellular tight junction [GO:0005923];cell surface [GO:0009986];nucleus [GO:0005634];plasma membrane [GO:0005886]	cell adhesion molecule binding [GO:0050839]	NaN	NaN	19.8559	NaN	NaN	NaN	NaN	NaN	NaN	NaN	NaN	NaN	NaN	NaN	NaN	0	1174	132086	NaN	NaN	NaN	NaN	NaN
Q95KM6	CLD2_CANLF	CLDN2	Claudin-2						NaN					6	1	0	0	0				+	+	bicellular tight junction assembly [GO:0070830];calcium-independent cell-cell adhesion via plasma membrane cell-adhesion molecules [GO:0016338];cell-cell adhesion [GO:0098609];innate immune response in mucosa [GO:0002227];paracellular transport [GO:0160184];regulation of bile acid secretion [GO:0120188];regulation of intestinal D-glucose absorption [GO:1903985];regulation of intestinal lipid abso…	bicellular tight junction [GO:0005923];plasma membrane [GO:0005886];tight junction [GO:0070160]	identical protein binding [GO:0042802];paracellular tight junction channel activity [GO:0160187];structural molecule activity [GO:0005198]	NaN	NaN	NaN	NaN	NaN	NaN	NaN	NaN	NaN	NaN	NaN	NaN	NaN	20.4104	NaN	0	230	24503	NaN	NaN	0	NaN	40
Q95MP7	FRIH_CANLF	FTH1	Ferritin heavy chain	no	notOK				NaN				C(57.0215)	6	1	0	0	0						immune response [GO:0006955];intracellular iron ion homeostasis [GO:0006879];iron ion transport [GO:0006826];negative regulation of cell population proliferation [GO:0008285];negative regulation of ferroptosis [GO:0110076]	autophagosome [GO:0005776];cytoplasm [GO:0005737];cytoplasmic vesicle [GO:0031410];lysosome [GO:0005764]	ferric iron binding [GO:0008199];ferrous iron binding [GO:0008198];ferroxidase activity [GO:0004322]	NaN	NaN	NaN	NaN	NaN	NaN	NaN	NaN	NaN	NaN	NaN	NaN	20.6062	NaN	NaN	0	183	21308	NaN	NaN	NaN	NaN	NaN
Q95N01	CCL17_CANLF	CCL17	C-C motif chemokine 17	no	OK				NaN				C(57.0215)	1	1	0	0	0						immune response [GO:0006955];inflammatory response [GO:0006954]	extracellular space [GO:0005615]	chemokine activity [GO:0008009]	NaN	20.1602	NaN	NaN	NaN	NaN	NaN	NaN	NaN	NaN	NaN	NaN	NaN	NaN	NaN	0	99	11052	NaN	NaN	NaN	NaN	NaN
Q9GL21	UACA_CANLF	UACA	Uveal autoantigen with coiled-coil domains and ankyrin repeats	no	notOK				NaN				K(145.0197)	2	1	0	0	1						intrinsic apoptotic signaling pathway in response to DNA damage [GO:0008630];intrinsic apoptotic signaling pathway in response to oxidative stress [GO:0008631];negative regulation of inflammatory response [GO:0050728];negative regulation of non-canonical NF-kappaB signal transduction [GO:1901223]	cytoskeleton [GO:0005856];cytosol [GO:0005829];nucleus [GO:0005634]	actin binding [GO:0003779]	NaN	NaN	NaN	NaN	NaN	NaN	NaN	NaN	NaN	21.7505	NaN	NaN	NaN	NaN	NaN	0	1415	162540	NaN	NaN	NaN	NaN	NaN
Q9GL24	CATL1_CANLF	CTSL	Procathepsin L	no	OK			+	0.511279				C(57.0215);N(0.9840);N-term(57.0215)	12	12	1	0	0						antigen processing and presentation of peptide antigen [GO:0048002];CD4-positive, alpha-beta T cell lineage commitment [GO:0043373];collagen catabolic process [GO:0030574];elastin catabolic process [GO:0060309];enkephalin processing [GO:0034230];protein autoprocessing [GO:0016540];proteolysis involved in protein catabolic process [GO:0051603];zymogen activation [GO:0031638]	apical plasma membrane [GO:0016324];chromaffin granule [GO:0042583];extracellular space [GO:0005615];lysosome [GO:0005764]	cysteine-type endopeptidase activity [GO:0004197];endopeptidase activity [GO:0004175];metal ion binding [GO:0046872]	25.847	25.482	25.195	25.6293	25.459	25.6842	25.4626	25.6498	25.4186	25.6466	25.4496	25.6857	25.658	25.417	0.0651024	0.316664	333	37383	0.11245	0.117509	NaN	43.5545	NaN
Q9TR29	CX7A2_CANLF	COX7A2	Cytochrome c oxidase subunit 7A2, mitochondrial (Fragment)	no	OK				0.512503		Cluster Apical-2	Cluster Apical	N-term(145.0197)	2	3	0	1	0						mitochondrial electron transport, cytochrome c to oxygen [GO:0006123]	mitochondrial inner membrane [GO:0005743];respiratory chain complex IV [GO:0045277]	oxidoreductase activity [GO:0016491]	NaN	NaN	21.3032	21.3032	NaN	21.3032	21.4074	NaN	NaN	21.1909	NaN	21.3032	NaN	NaN	0.0721684	0.637386	29	3171	0.0421872	0.0443475	NaN	NaN	NaN
Q9TRY9	BGAL_CANLF	GLB1	Beta-galactosidase						0.618433	Apical	Cluster Apical-2	Cluster Apical	C(57.0215)	3	1	0	0	0						carbohydrate metabolic process [GO:0005975];ganglioside catabolic process [GO:0006689];keratan sulfate proteoglycan catabolic process [GO:0042340]	extracellular space [GO:0005615];Golgi apparatus [GO:0005794];lysosome [GO:0005764];membrane [GO:0016020]	beta-galactosidase activity [GO:0004565];protein homodimerization activity [GO:0042803]	21.2226	21.8715	21.4436	20.4797	NaN	22.0226	NaN	21.3373	19.9861	NaN	NaN	21.3373	21.3373	NaN	0.696681	0.986449	668	74992	0.268984	0.38554	NaN	NaN	NaN
Q9TSX8	VNN1_CANLF	VNN1	Pantetheinase	no	OK		+	+	0.675519	Apical	Cluster Apical-1	Cluster Apical	C(57.0215);K(145.0197);N(0.9840);N-term(57.0215)	17	15	3	7	0		Apical		+		pantothenate metabolic process [GO:0015939]	plasma membrane [GO:0005886];side of membrane [GO:0098552]	pantetheine hydrolase activity [GO:0017159]	23.8129	23.6983	22.5659	22.8061	23.3201	24.0939	23.3201	NaN	21.5358	NaN	23.637	23.5459	22.9135	23.0523	1.05786	2.67857	514	57432	0.19657	0.332276	NaN	69.7688	75
Q9TSZ6	DAG1_CANLF	DAG1	Dystroglycan 1	yes	OK		+	+	0.342367	Basolateral	Cluster Basolateral-1	Cluster Basolateral	C(57.0215);K(145.0197);N(0.9840);N-term(57.0215)	9	8	1	4	0	Basolateral plasma membrane	Basolateral	Baso	+	+	axon guidance [GO:0007411];basement membrane organization [GO:0071711];branching involved in salivary gland morphogenesis [GO:0060445];commissural neuron axon guidance [GO:0071679];epithelial tube branching involved in lung morphogenesis [GO:0060441];heart morphogenesis [GO:0003007];membrane protein ectodomain proteolysis [GO:0006509];microtubule anchoring [GO:0034453];morphogenesis of an epithel…	basement membrane [GO:0005604];cell-cell junction [GO:0005911];contractile ring [GO:0070938];cytoplasm [GO:0005737];cytoskeleton [GO:0005856];dystroglycan complex [GO:0016011];external side of plasma membrane [GO:0009897];extracellular space [GO:0005615];filopodium [GO:0030175];focal adhesion [GO:0005925];GABA-ergic synapse [GO:0098982];lamellipodium [GO:0030027];membrane raft [GO:0045121];node o…	actin binding [GO:0003779];alpha-actinin binding [GO:0051393];calcium ion binding [GO:0005509];dystroglycan binding [GO:0002162];laminin binding [GO:0043236];protein-containing complex binding [GO:0044877];SH2 domain binding [GO:0042169];structural constituent of muscle [GO:0008307];tubulin binding [GO:0015631];vinculin binding [GO:0017166];virus receptor activity [GO:0001618]	22.985	22.1136	23.9601	24.2595	NaN	NaN	23.5534	NaN	23.5534	NaN	22.8568	23.3263	24.0212	23.7496	-0.941736	2.05089	892	97192	0.342007	0.185321	17	37.9431	37.5
Q9TV56	S10A4_CANLF	S100A4	Protein S100-A4						NaN					1	1	0	0	0					+	positive regulation of canonical NF-kappaB signal transduction [GO:0043123]	extracellular space [GO:0005615];nucleus [GO:0005634];perinuclear region of cytoplasm [GO:0048471]	calcium ion binding [GO:0005509];calcium-dependent protein binding [GO:0048306];RAGE receptor binding [GO:0050786];transition metal ion binding [GO:0046914]	21.808	NaN	NaN	NaN	NaN	NaN	NaN	NaN	NaN	NaN	NaN	NaN	NaN	NaN	NaN	0	101	11847	NaN	NaN	60	NaN	NaN
Q9XSB8	TPP1_CANLF	TPP1	Tripeptidyl-peptidase 1						NaN					4	1	0	0	0					+	bone resorption [GO:0045453];central nervous system development [GO:0007417];nervous system development [GO:0007399];peptide catabolic process [GO:0043171];proteolysis [GO:0006508]	Golgi apparatus [GO:0005794];lysosome [GO:0005764];melanosome [GO:0042470];membrane raft [GO:0045121];recycling endosome [GO:0055037]	endopeptidase activity [GO:0004175];lysophosphatidic acid binding [GO:0035727];metal ion binding [GO:0046872];peptidase activity [GO:0008233];serine-type endopeptidase activity [GO:0004252];serine-type peptidase activity [GO:0008236];sulfatide binding [GO:0120146];tripeptidyl-peptidase activity [GO:0008240]	NaN	NaN	NaN	NaN	NaN	NaN	NaN	NaN	NaN	NaN	NaN	NaN	19.9996	19.9996	NaN	0	563	61362	NaN	0	76	NaN	NaN
Q9XSR3	RBM47_CANLF	RBM47	RNA-binding protein 47	no	notOK				0.493212				C(57.0215);N-term(57.0215)	18	10	0	0	0			Apical		+	mRNA processing [GO:0006397];RNA splicing [GO:0008380]	cytoplasm [GO:0005737];nucleus [GO:0005634]	mRNA binding [GO:0003729]	NaN	22.5406	NaN	NaN	21.9794	22.5503	22.5306	22.9436	22.5308	22.5505	22.1613	23.0715	22.8407	21.6916	-0.0391747	0.0533784	592	63524	0.270734	0.290709	67	NaN	NaN
Q9XSU7	RL27_CANLF	RPL27	Large ribosomal subunit protein eL27	no	notOK				0.530475		Cluster Apical-1	Cluster Apical	K(145.0197);N-term(57.0215)	20	8	0	0	0			Apical		+	rRNA processing [GO:0006364];translation [GO:0006412]	cytoplasmic side of rough endoplasmic reticulum membrane [GO:0098556];cytosolic large ribosomal subunit [GO:0022625];large ribosomal subunit [GO:0015934]	structural constituent of ribosome [GO:0003735]	NaN	NaN	NaN	NaN	22.9211	22.9372	22.6764	22.8337	22.8164	23.0549	22.8877	23.3034	22.8683	22.2722	0.176083	0.496136	136	15770	0.163899	0.184183	80	NaN	NaN
Q9ZZ64	COX1_CANLF	MT-CO1	Cytochrome c oxidase subunit 1						0.5				C(57.0215);N-term(57.0215)	1	1	0	0	0						aerobic respiration [GO:0009060];oxidative phosphorylation [GO:0006119];respiratory electron transport chain [GO:0022904]	mitochondrial inner membrane [GO:0005743];respiratory chain complex IV [GO:0045277]	cytochrome-c oxidase activity [GO:0004129];heme binding [GO:0020037];metal ion binding [GO:0046872]	NaN	NaN	NaN	NaN	NaN	NaN	NaN	NaN	NaN	NaN	NaN	22.4977	22.4977	NaN	0	0	514	57039	NaN	NaN	NaN	NaN	NaN
cRAP-A5PK63	cRAP-RS17_BOVIN	RPS17	Small ribosomal subunit protein eS17			+			0.229743				C(57.0215);K(145.0197);N(0.9840);N-term(145.0197)	19	2	0	0	0					+				NaN	NaN	NaN	NaN	NaN	NaN	NaN	NaN	NaN	NaN	22.9035	NaN	24.6488	NaN	-1.74532	0	NaN	NaN	NaN	NaN	67	NaN	NaN
cRAP-A6H769	cRAP-RS7_BOVIN	RPS7	Small ribosomal subunit protein eS7	no	notOK	+		+	0.475645				K(145.0197);K(57.0215);N-term(57.0215)	39	34	4	0	9			Apical		+				25.9945	25.8961	24.8936	25.0845	25.712	23.2492	25.3587	25.3598	26.3919	25.7128	25.3087	25.8505	25.7508	25.1611	-0.140659	0.131992	NaN	NaN	0.402122	0.393418	78	51.9866	NaN
cRAP-A6QLG5	cRAP-RS9_BOVIN	RPS9	Small ribosomal subunit protein uS4	no	notOK;OK	+			0.508023				K(145.0197);N-term(145.0197);N-term(57.0215)	28	21	0	6	2			Apical		+				24.6957	24.7252	24.1947	24.152	24.4946	24.2462	24.3821	24.4387	24.6582	24.5469	24.277	24.5297	24.6346	24.4012	0.0463023	0.177424	NaN	NaN	0.131603	0.135792	86	NaN	NaN
cRAP-A7MBJ4	cRAP-PTPRF_BOVIN	PTPRF	Receptor-type tyrosine-protein phosphatase F	yes	notOK;OK	+	+	+	0.176722	Basolateral	Cluster Basolateral-1	Cluster Basolateral	C(57.0215);K(145.0197);N(0.9840);N-term(145.0197);N-term(57.0215)	49	21	4	3	0		Basolateral	Baso	+	+				24.6742	22.1907	26.9038	27.1366	24.4857	25.6765	24.6318	26.941	26.5566	26.9127	25.8339	24.7655	26.4633	26.8836	-2.2199	3.38687	NaN	NaN	0.591361	0.156379	28	23.1446	36.4
cRAP-P00735	cRAP-THRB_BOVIN	F2	Prothrombin	no	OK	+			NaN				C(57.0215);K(145.0197);N-term(145.0197)	3	2	0	1	0									20.5366	20.5366	NaN	NaN	NaN	20.5366	NaN	NaN	NaN	NaN	20.5366	20.5366	NaN	NaN	NaN	0	NaN	NaN	0	NaN	NaN	NaN	NaN
cRAP-P00743	cRAP-FA10_BOVIN	F10	Coagulation factor X			+			NaN				C(57.0215)	2	1	0	0	0									NaN	NaN	NaN	NaN	NaN	NaN	NaN	NaN	NaN	NaN	NaN	NaN	18.9794	NaN	NaN	0	NaN	NaN	NaN	NaN	NaN	NaN	NaN
cRAP-P00761	cRAP-TRYP_PIG		Trypsin			+			0.519522				C(57.0215);K(57.0215);N(0.9840);N-term(57.0215)	10	12	0	0	0									24.7828	25.1098	25.0185	24.6673	24.9352	24.9846	24.8095	24.8751	24.8217	24.9954	23.4727	25.6966	25.61	23.0142	0.112716	0.107237	NaN	NaN	0.390258	0.411375	NaN	NaN	NaN
cRAP-P01017	cRAP-ANGT_BOVIN	AGT	Angiotensinogen			+	+		0.696078	Apical	Cluster Apical-3	Cluster Apical	C(57.0215);K(145.0197);M(15.9949);N-term(145.0197);N-term(57.0215)	9	12	0	0	0									23.3286	23.3286	NaN	NaN	23.3286	23.3286	23.3286	NaN	NaN	NaN	23.7856	24.0231	22.656	21.9391	1.19555	2.56833	NaN	NaN	0.220707	0.344311	NaN	NaN	NaN
cRAP-P01252	cRAP-PTMA_BOVIN	PTMA	Prothymosin alpha			+			0.808453	Apical	Cluster Apical-2	Cluster Apical	N-term(42.0106);N-term(57.0215)	1	2	0	0	0									22.8973	22.1079	20.2278	NaN	NaN	NaN	NaN	NaN	NaN	NaN	22.1079	22.1079	NaN	NaN	2.07747	0	NaN	NaN	0.308074	NaN	NaN	NaN	NaN
cRAP-P01966	cRAP-HBA_BOVIN	HBA	Hemoglobin subunit alpha			+			0.526669		Cluster Basolateral-4	Cluster Basolateral	K(145.0197);K(57.0215);M(15.9949);N-term(145.0197);N-term(42.0106);N-term(57.0215)	15	29	0	0	0									25.9444	25.6907	26.0555	26.2562	26.3422	26.5264	26.1323	25.5532	25.1663	25.8566	25.9968	25.6327	26.0052	26.2941	0.154049	0.349853	NaN	NaN	0.229083	0.252558	NaN	NaN	NaN
cRAP-P02081	cRAP-HBBF_BOVIN		Hemoglobin fetal subunit beta			+	+	+	0.634691	Apical			C(57.0215);K(145.0197);M(15.9949);N-term(145.0197);N-term(57.0215)	14	18	3	0	0									25.8796	25.8234	24.4282	24.5715	25.6845	25.9895	25.8195	24.8568	24.0762	24.5808	25.0855	24.9666	25.5376	25.6188	0.79694	1.94936	NaN	NaN	0.251121	0.419779	NaN	70.8312	NaN
cRAP-P02253	cRAP-H12_BOVIN	H1-2	Histone H1.2	no	notOK	+			0.411603		Cluster Basolateral-1	Cluster Basolateral	K(145.0197);N-term(42.0106)	38	4	0	0	0									20.5065	21.0765	21.8523	21.5471	NaN	NaN	NaN	NaN	21.3309	NaN	21.3309	21.3309	NaN	NaN	-0.515535	0.971661	NaN	NaN	0.241382	0.183511	NaN	NaN	NaN
cRAP-P02701	cRAP-AVID_CHICK	AVD	Avidin			+			0.451138				N(0.9840);N-term(57.0215)	24	7	0	0	0									NaN	NaN	NaN	NaN	23.0931	23.3952	22.9261	23.8958	23.689	23.9835	22.7546	24.2364	24.0592	22.1923	-0.282875	0.272333	NaN	NaN	0.468851	0.377824	NaN	NaN	NaN
cRAP-P05786	cRAP-K2C8_BOVIN	KRT8	Keratin, type II cytoskeletal 8	no	OK	+	+		0.715349	Apical	Cluster Apical-1	Cluster Apical	K(145.0197);K(57.0215);N-term(145.0197);N-term(57.0215)	31	12	0	1	0									25.071	24.1544	21.0013	NaN	24.6549	24.4132	24.7246	23.3818	23.8389	23.198	24.3764	24.3533	23.892	23.9237	1.32945	1.94263	NaN	NaN	0.223494	0.460086	NaN	NaN	NaN
cRAP-P06394	cRAP-K1C10_BOVIN	KRT10	Keratin, type I cytoskeletal 10			+			NaN					24	1	0	0	0									NaN	NaN	NaN	NaN	18.9002	NaN	NaN	NaN	NaN	NaN	NaN	NaN	NaN	NaN	NaN	0	NaN	NaN	NaN	NaN	NaN	NaN	NaN
cRAP-P06868	cRAP-PLMN_BOVIN	PLG	Plasminogen	no	OK	+	+	+	0.725977	Apical	Cluster Apical-1	Cluster Apical	C(57.0215);K(145.0197);M(15.9949);N(0.9840);N-term(145.0197);N-term(57.0215)	36	38	4	1	0									25.3474	25.3311	23.5671	23.6219	25.1504	25.4959	25.3187	24.0916	22.895	23.6616	24.7722	25.1034	24.6576	24.1849	1.40563	4.27709	NaN	NaN	0.153162	0.384941	NaN	66.3111	NaN
cRAP-P07589	cRAP-FINC_BOVIN	FN1	Fibronectin			+			0.367091	Basolateral	Cluster Basolateral-4	Cluster Basolateral	C(57.0215);K(145.0197);N(0.9840)	51	6	0	0	0			Apical	+	+				NaN	NaN	NaN	NaN	NaN	NaN	NaN	NaN	NaN	NaN	24.133	22.8961	23.9345	24.6663	-0.785861	0.410854	NaN	NaN	0.571683	0.351166	67	NaN	45.8
cRAP-P08169	cRAP-MPRI_BOVIN	IGF2R	Cation-independent mannose-6-phosphate receptor			+			NaN				C(57.0215);K(57.0215)	25	1	0	0	0									NaN	NaN	NaN	NaN	NaN	NaN	NaN	NaN	NaN	NaN	20.984	NaN	NaN	NaN	NaN	0	NaN	NaN	NaN	NaN	NaN	NaN	NaN
cRAP-P09867	cRAP-ROA1_BOVIN	HNRNPA1	Heterogeneous nuclear ribonucleoprotein A1	no;yes	notOK;OK	+		+	0.575998		Cluster Apical-1	Cluster Apical	C(57.0215);K(145.0197);K(57.0215);M(15.9949);N(0.9840);N-term(145.0197);N-term(42.0106);N-term(57.0215)	35	31	1	3	5			NonPolar		+				26.2869	26.281	25.4085	25.4192	25.7774	26.1341	26.2481	26.0379	25.6531	25.4772	25.7451	26.2144	26.0644	25.5329	0.44199	2.10197	NaN	NaN	0.152948	0.206527	46	70.4382	NaN
cRAP-P12763	cRAP-FETUA_BOVIN	AHSG	Alpha-2-HS-glycoprotein			+	+	+	0.72445	Apical			C(57.0215);K(145.0197);K(57.0215);N(0.9840);N-term(145.0197);N-term(57.0215)	31	57	3	0	0									28.2713	28.1924	26.1853	26.479	28.2613	28.3595	28.2597	26.2269	25.7355	26.2334	27.5013	27.2601	27.6478	27.8357	1.39457	2.78685	NaN	NaN	0.261923	0.61912	NaN	71.0288	NaN
cRAP-P15497	cRAP-APOA1_BOVIN	APOA1	Apolipoprotein A-I			+	+	+	0.742631	Apical	Cluster Apical-2	Cluster Apical	K(145.0197);N-term(145.0197);N-term(57.0215)	6	8	1	0	0									23.5087	23.4199	22.9485	23.0703	23.7297	24.1305	23.9503	22.5447	20.6666	21.8651	NaN	NaN	NaN	NaN	1.52881	1.97469	NaN	NaN	0.207572	0.521718	NaN	71.0707	NaN
cRAP-P17690	cRAP-APOH_BOVIN	APOH	Beta-2-glycoprotein 1	no	OK	+	+	+	0.57721		Cluster Apical-1	Cluster Apical	C(57.0215);K(145.0197);N(0.9840);N-term(57.0215)	9	14	3	0	0									25.2695	25.1877	24.6603	24.7768	25.0796	25.3251	25.3198	24.909	24.5712	24.5801	25.0795	25.1342	24.9091	24.8449	0.449156	4.56362	NaN	NaN	0.0740154	0.100841	NaN	62.404	NaN
cRAP-P17697	cRAP-CLUS_BOVIN	CLU	Clusterin			+			NaN				C(57.0215);K(145.0197);N(0.9840);N-term(57.0215)	9	2	0	0	0	Apical plasma membrane			+	+				NaN	NaN	NaN	NaN	20.1669	NaN	NaN	NaN	NaN	NaN	NaN	20.1669	NaN	NaN	NaN	0	NaN	NaN	0	NaN	73	NaN	63.9
cRAP-P24627	cRAP-TRFL_BOVIN	LTF	Lactotransferrin			+			0.22653				C(57.0215)	3	2	0	0	0									NaN	19.5493	NaN	21.321	NaN	NaN	NaN	NaN	NaN	NaN	NaN	NaN	NaN	NaN	-1.77164	0	NaN	NaN	NaN	NaN	NaN	NaN	NaN
cRAP-P26452	cRAP-RSSA_BOVIN	RPSA	Small ribosomal subunit protein uS2	no	notOK	+		+	0.486991				C(57.0215);K(145.0197);K(57.0215);N(0.9840);N-term(145.0197);N-term(57.0215)	18	19	1	0	2			Apical	+	+				27.2801	27.149	26.7152	26.8895	26.1629	27.2178	27.2174	27.5611	26.8027	26.8032	26.714	26.914	27.2809	27.1282	-0.0750904	0.153504	NaN	NaN	0.239086	0.229085	97	57.4964	42.1
cRAP-P28800	cRAP-A2AP_BOVIN	SERPINF2	Alpha-2-antiplasmin			+	+		0.776601	Apical	Cluster Apical-1	Cluster Apical	K(145.0197);N-term(145.0197)	2	2	0	0	0									22.6077	21.6694	18.0908	NaN	21.6694	21.6694	22.3605	NaN	NaN	20.294	21.7266	22.2189	21.6097	20.7706	1.79755	1.89311	NaN	NaN	0.290284	0.74198	NaN	NaN	NaN
cRAP-P33433	cRAP-HRG_BOVIN	HRG	Histidine-rich glycoprotein (Fragment)			+			0.4369		Cluster Basolateral-1	Cluster Basolateral	C(57.0215)	1	1	0	0	0									20.45	19.9437	20.3662	20.7597	NaN	NaN	NaN	NaN	NaN	NaN	NaN	NaN	NaN	NaN	-0.366086	0.429703	NaN	NaN	0.245596	0.191708	NaN	NaN	NaN
cRAP-P34955	cRAP-A1AT_BOVIN	SERPINA1	Alpha-1-antiproteinase			+	+	+	0.878051	Apical	Cluster Apical-2	Cluster Apical	K(145.0197);N-term(145.0197);N-term(57.0215)	21	20	1	0	0									25.559	25.5711	21.0841	20.7845	25.3971	25.535	25.511	22.833	21.535	21.8729	25.0828	24.25	23.9423	24.9182	2.84803	3.26149	NaN	NaN	0.260829	1.16379	NaN	92.3448	NaN
cRAP-P45879	cRAP-VDAC1_BOVIN	VDAC1	Non-selective voltage-gated ion channel VDAC1	no;yes	OK	+		+	0.552005				C(57.0215);K(145.0197);N(0.9840);N-term(42.0106);N-term(57.0215)	29	29	2	4	0			Apical		+				25.5444	25.92	25.5599	25.0572	24.4384	26.1388	26.0613	26.1731	24.5471	24.7583	25.3254	25.7904	25.748	25.2666	0.3012	0.456537	NaN	NaN	0.328918	0.402732	88	64.8707	NaN
cRAP-P56652	cRAP-ITIH3_BOVIN	ITIH3	Inter-alpha-trypsin inhibitor heavy chain H3	no	OK	+			0.515017		Cluster Apical-1	Cluster Apical	K(145.0197)	4	2	0	1	0									20.4808	20.4808	NaN	NaN	NaN	20.4808	NaN	NaN	NaN	NaN	20.409	20.6565	20.5492	20.2807	0.0866831	0.375663	NaN	NaN	0.065687	0.131229	NaN	NaN	NaN
cRAP-P61223	cRAP-RAP1B_BOVIN	RAP1B	Ras-related protein Rap-1b	no	OK	+		+	0.486877				C(57.0215);K(145.0197);N-term(57.0215)	18	6	1	1	0									22.1245	22.3867	21.9169	21.5396	20.3738	22.6511	21.8955	22.7742	20.8917	22.1428	21.5805	22.0245	22.3635	NaN	-0.075746	0.0704033	NaN	NaN	0.399461	0.420172	NaN	75.4101	NaN
cRAP-P61603	cRAP-CH10_BOVIN	HSPE1	10 kDa heat shock protein, mitochondrial	no	notOK;OK	+		+	0.472783				K(145.0197);K(57.0215);N-term(145.0197);N-term(42.0106);N-term(57.0215)	21	27	2	9	3									25.0073	25.2926	24.9825	24.6194	24.5711	25.0959	24.9238	25.3221	24.8863	25.0627	24.738	24.6377	25.2129	25.281	-0.157216	0.567562	NaN	NaN	0.182806	0.164224	NaN	48.716	NaN
cRAP-P62157	cRAP-CALM_BOVIN	CALM	Calmodulin	no	notOK;OK	+			0.5				K(145.0197);N(0.9840);N-term(145.0197);N-term(42.0106)	10	6	0	0	2									20.804	NaN	NaN	NaN	NaN	NaN	20.804	NaN	20.804	NaN	20.804	20.804	NaN	NaN	0	0	NaN	NaN	0	NaN	NaN	NaN	NaN
cRAP-P62808	cRAP-H2B1_BOVIN		Histone H2B type 1	no	notOK;OK	+		+	0.535719		Cluster Apical-1	Cluster Apical	K(145.0197);K(57.0215);N-term(145.0197);N-term(42.0106);N-term(57.0215)	37	16	2	1	5									25.9035	25.8104	25.159	25.3026	25.5586	25.5466	25.5659	25.5986	25.6101	25.5915	25.6477	25.6663	25.5063	25.4855	0.206479	1.54119	NaN	NaN	0.0982427	0.113143	NaN	54.7583	NaN
cRAP-P62935	cRAP-PPIA_BOVIN	PPIA	Peptidyl-prolyl cis-trans isomerase A	no	notOK;OK	+		+	0.416995				C(57.0215);K(145.0197);K(57.0215);M(15.9949);N(0.9840);N-term(57.0215)	18	22	1	2	1									25.8428	25.88	25.5942	25.5487	22.7411	26.0326	25.617	26.6296	25.3304	25.8233	25.293	25.8159	26.0551	25.6254	-0.48348	0.492523	NaN	NaN	0.41731	0.341612	NaN	36.2009	NaN
cRAP-P63243	cRAP-RACK1_BOVIN	RACK1	Small ribosomal subunit protein RACK1	no	OK	+		+	0.506613				C(57.0215);K(57.0215);N(0.9840);N-term(57.0215)	28	22	1	0	0			Apical		+				25.0978	24.6556	24.2748	24.8277	24.2704	24.8367	24.773	25.1003	24.6454	24.7148	24.0548	25.2669	25.2088	23.9163	0.0381666	0.0584602	NaN	NaN	0.284761	0.291458	66	64.4575	NaN
cRAP-P67808	cRAP-YBOX1_BOVIN	YBX1	Y-box-binding protein 1			+			0.72142	Apical	Cluster Apical-2	Cluster Apical		19	1	0	0	0									21.7515	21.1026	19.8921	NaN	NaN	NaN	NaN	NaN	NaN	NaN	21.1026	21.1026	NaN	NaN	1.37275	0	NaN	NaN	0.248646	NaN	NaN	NaN	NaN
cRAP-P68102	cRAP-IF2A_BOVIN	EIF2S1	Eukaryotic translation initiation factor 2 subunit 1	no	notOK	+			0.472624		Cluster Basolateral-1	Cluster Basolateral	C(57.0215);N-term(57.0215)	19	8	0	0	0			Apical		+				23.491	23.7724	23.422	23.0524	NaN	22.8916	23.6101	23.4569	23.862	23.2855	23.2322	23.0547	23.6512	23.771	-0.15814	0.42123	NaN	NaN	0.231726	0.191864	68	NaN	NaN
cRAP-P68432	cRAP-H31_BOVIN		Histone H3.1	no	notOK;OK	+	+	+	0.625422	Apical	Cluster Apical-1	Cluster Apical	C(57.0215);K(145.0197);K(57.0215);M(15.9949);N(0.9840);N-term(145.0197);N-term(57.0215)	32	38	7	16	3									28.5882	28.6786	27.2408	26.9816	28.1958	28.4373	28.3068	27.9242	27.566	27.7778	27.9752	28.3503	28.1522	27.7127	0.739565	2.9112	NaN	NaN	0.161274	0.263834	NaN	80.3262	NaN
cRAP-P81187	cRAP-CFAB_BOVIN	CFB	Complement factor B			+			NaN				K(145.0197);N(0.9840);N-term(145.0197)	3	3	0	0	0									NaN	22.1509	NaN	NaN	22.1509	22.1509	22.1509	NaN	NaN	NaN	NaN	NaN	NaN	NaN	NaN	0	NaN	NaN	0	NaN	NaN	NaN	NaN
cRAP-Q03247	cRAP-APOE_BOVIN	APOE	Apolipoprotein E			+			NaN				K(145.0197)	1	1	0	0	0									22.3292	22.3292	NaN	NaN	22.3292	22.3292	22.3292	NaN	NaN	NaN	NaN	NaN	NaN	NaN	NaN	0	NaN	NaN	0	NaN	NaN	NaN	NaN
cRAP-Q0VCM5	cRAP-ITIH1_BOVIN	ITIH1	Inter-alpha-trypsin inhibitor heavy chain H1	no	OK	+			NaN				N-term(145.0197)	2	1	0	1	0									20.9375	20.9375	NaN	NaN	20.9375	20.9375	20.9375	NaN	NaN	NaN	NaN	NaN	NaN	NaN	NaN	0	NaN	NaN	0	NaN	NaN	NaN	NaN
cRAP-Q148H7	cRAP-K2C79_BOVIN	KRT79	Keratin, type II cytoskeletal 79			+			NaN					18	1	0	0	0									NaN	NaN	18.9894	NaN	NaN	NaN	NaN	NaN	NaN	NaN	NaN	NaN	NaN	NaN	NaN	0	NaN	NaN	NaN	NaN	NaN	NaN	NaN
cRAP-Q29443	cRAP-TRFE_BOVIN	TF	Serotransferrin			+	+	+	0.117131	Basolateral	Cluster Basolateral-3	Cluster Basolateral	C(57.0215);K(145.0197);N-term(57.0215)	2	3	1	0	0			Apical	+	+				20.0002	21.9471	24.4267	24.2212	NaN	21.7596	20.7988	23.4923	24.2571	24.3763	21.3423	NaN	24.3199	23.4923	-2.91408	5.1242	NaN	NaN	0.466361	0.249933	75	10.0467	43.8
cRAP-Q2KHT7	cRAP-RS27_BOVIN	RPS27	Small ribosomal subunit protein eS27	no	notOK	+			0.507187				C(57.0215);N-term(57.0215)	13	9	0	0	0			Apical		+				27.85	27.6883	26.7728	27.064	27.0806	27.3047	27.3555	27.6775	27.5075	27.4618	27.2893	27.2664	27.5208	27.54	0.041475	0.0981409	NaN	NaN	0.195544	0.200315	92	NaN	NaN
cRAP-Q2KJD0	cRAP-TBB5_BOVIN	TUBB5	Tubulin beta-5 chain	no	notOK	+	+		0.679257	Apical	Cluster Apical-1	Cluster Apical	C(57.0215);K(145.0197);K(57.0215);M(15.9949);N-term(57.0215)	31	18	0	0	2									24.3066	23.4408	20.9481	NaN	23.5087	23.6702	23.956	23.3695	23.1679	22.632	23.5831	23.9194	23.2829	22.7197	1.08254	1.9132	NaN	NaN	0.226206	0.427125	NaN	NaN	NaN
cRAP-Q2KJF1	cRAP-A1BG_BOVIN	A1BG	Alpha-1B-glycoprotein			+			NaN				C(57.0215)	2	1	0	0	0									18.5189	NaN	NaN	NaN	NaN	NaN	18.5189	NaN	NaN	NaN	NaN	NaN	NaN	NaN	NaN	0	NaN	NaN	0	NaN	NaN	NaN	NaN
cRAP-Q2T9X2	cRAP-TCPD_BOVIN	CCT4	T-complex protein 1 subunit delta			+	+	+	0.577516		Cluster Apical-1	Cluster Apical	C(57.0215);K(145.0197);N-term(57.0215)	29	5	1	0	0			NonPolar		+				23.371	23.5508	22.8296	22.52	NaN	23.4695	23.1199	23.1256	22.673	23.1312	23.1258	23.3893	23.1253	22.8025	0.450965	2.46842	NaN	NaN	0.121238	0.167162	58	68.6013	NaN
cRAP-Q2UVX4	cRAP-CO3_BOVIN	C3	Complement C3	no	OK	+			0.800255	Apical	Cluster Apical-2	Cluster Apical	C(57.0215);K(145.0197);N(0.9840);N-term(145.0197);N-term(57.0215)	23	25	0	1	0									25.94	24.9535	19.2068	NaN	24.9535	24.9535	24.9535	NaN	NaN	NaN	25.0524	24.7113	24.8472	25.1608	2.0023	0.89221	NaN	NaN	0.33883	0.858227	NaN	NaN	NaN
cRAP-Q32PB8	cRAP-RS21_BOVIN	RPS21	Small ribosomal subunit protein eS21	no	OK	+		+	0.490191				C(57.0215);N(0.9840);N-term(57.0215)	14	12	1	0	0									26.4297	25.919	25.1654	25.9446	25.6384	25.8191	25.8066	26.1756	26.0365	26.0471	25.5551	25.9495	26.2303	25.914	-0.0566123	0.126295	NaN	NaN	0.215313	0.205881	NaN	31.7227	NaN
cRAP-Q3MHM5	cRAP-TBB4B_BOVIN	TUBB4B	Tubulin beta-4B chain	no	notOK	+			0.603093	Apical	Cluster Apical-3	Cluster Apical	K(145.0197)	31	4	0	0	1			Apical		+				22.1559	22.1559	NaN	NaN	NaN	22.1559	NaN	NaN	NaN	22.1559	22.5399	22.6506	21.6312	21.3971	0.60358	1.48094	NaN	NaN	0.174094	0.278948	64	NaN	NaN
cRAP-Q3MIC0	cRAP-RL37A_BOVIN	RPL37A	Large ribosomal subunit protein eL43	no	OK	+			0.477151				C(57.0215);K(57.0215);M(15.9949);N-term(57.0215)	9	11	0	0	0			Apical		+				25.0439	24.8265	24.2947	24.5994	24.5475	24.2638	24.3703	24.8694	25.062	24.997	24.4276	24.894	24.9586	24.5161	-0.131947	0.381144	NaN	NaN	0.208306	0.190421	66	NaN	NaN
cRAP-Q3SZ57	cRAP-FETA_BOVIN	AFP	Alpha-fetoprotein	no	OK	+			0.381889	Basolateral	Cluster Basolateral-2	Cluster Basolateral	C(57.0215);K(145.0197);M(15.9949);N-term(145.0197);N-term(57.0215)	7	8	0	1	0									21.9048	21.9048	NaN	NaN	21.9048	21.9048	21.9048	NaN	NaN	NaN	21.7138	20.3682	22.0735	22.632	-0.694715	0.795862	NaN	NaN	0.274893	0.270334	NaN	NaN	NaN
cRAP-Q3SZR8	cRAP-SRSF3_BOVIN	SRSF3	Serine/arginine-rich splicing factor 3	no	OK	+			0.41727		Cluster Basolateral-3	Cluster Basolateral	C(57.0215);K(145.0197);N(0.9840);N-term(57.0215)	16	10	0	3	0			Apical		+				24.1899	24.1899	NaN	NaN	23.6242	23.7639	23.7803	24.5952	24.5184	24.5085	23.7401	24.3567	24.5323	24.0012	-0.481848	1.90906	NaN	NaN	0.203013	0.150519	80	NaN	NaN
cRAP-Q3T057	cRAP-RL23_BOVIN	RPL23	Large ribosomal subunit protein uL14	no	notOK;OK	+		+	0.516735				C(57.0215);K(145.0197);K(57.0215);N(0.9840);N-term(145.0197);N-term(57.0215)	17	22	1	0	2			Apical		+				25.9311	25.683	25.6742	25.9238	25.5466	26.0513	25.8023	26.0299	25.5162	25.8145	25.6812	26.1768	25.9253	25.3123	0.0966102	0.329505	NaN	NaN	0.158461	0.169002	63	31.7545	NaN
cRAP-Q3T087	cRAP-RL11_BOVIN	RPL11	Large ribosomal subunit protein uL5	no	notOK	+			0.477402				C(57.0215);K(145.0197);N(0.9840);N-term(145.0197);N-term(57.0215)	27	27	0	0	7			Apical		+				26.871	26.8748	26.5651	26.5605	26.3446	26.7432	26.4153	27.0276	26.7089	26.9818	26.2244	26.9771	27.0977	26.4222	-0.130495	0.389482	NaN	NaN	0.201917	0.185108	64	NaN	NaN
cRAP-Q3T0D5	cRAP-RL30_BOVIN	RPL30	Large ribosomal subunit protein eL30	no	OK	+		+	0.474602				C(57.0215);K(57.0215);N(0.9840);N-term(57.0215)	13	24	1	0	0			NonPolar		+				27.5146	27.3912	27.2625	27.3969	27.06	27.3578	27.3382	27.6651	27.4294	27.4479	26.99	27.5056	27.7094	27.2732	-0.146691	0.753715	NaN	NaN	0.136666	0.123715	44	68.7914	NaN
cRAP-Q3T0F4	cRAP-RS10_BOVIN	RPS10	Small ribosomal subunit protein eS10	no	OK	+			0.477182		Cluster Basolateral-3	Cluster Basolateral	N-term(145.0197);N-term(57.0215)	22	10	0	1	0			Apical		+				23.8767	23.8225	NaN	23.9289	23.7056	23.7237	23.7706	24.0296	24.015	23.9755	23.8515	23.9363	23.9014	23.8145	-0.131772	1.82609	NaN	NaN	0.0581836	0.0548445	88	NaN	NaN
cRAP-Q3T0S6	cRAP-RL8_BOVIN	RPL8	Large ribosomal subunit protein uL2	no	notOK;OK	+		+	0.511295				C(57.0215);K(145.0197);K(57.0215);M(15.9949);N(0.9840);N-term(145.0197);N-term(57.0215)	36	45	1	3	2			Baso		+				27.0809	25.8306	25.3271	26.8901	26.3831	26.6448	26.2841	26.5245	26.2377	26.6087	26.2744	26.5347	26.6164	26.3717	0.0651907	0.102417	NaN	NaN	0.275015	0.283688	30	68.021	NaN
cRAP-Q3T0V4	cRAP-RS11_BOVIN	RPS11	Small ribosomal subunit protein uS17	no	notOK;OK	+		+	0.493942				C(57.0215);K(145.0197);K(57.0215);M(15.9949);N(0.9840);N-term(42.0106);N-term(57.0215)	32	36	2	1	4			Apical		+				26.5402	26.4509	26.3801	26.4737	26.0974	26.5147	26.3984	26.7534	26.408	26.5236	26.2582	26.7609	26.6412	26.0854	-0.034959	0.117083	NaN	NaN	0.146451	0.14296	77	29.4519	NaN
cRAP-Q3T165	cRAP-PHB1_BOVIN	PHB1	Prohibitin 1	no	OK	+		+	0.662085	Apical	Cluster Apical-1	Cluster Apical	K(145.0197);N(0.9840);N-term(145.0197);N-term(57.0215)	29	17	2	7	0									24.4979	24.4316	21.7001	22.0923	NaN	23.2142	24.195	23.6918	24.05	22.9125	23.8037	23.9792	23.5704	23.3324	0.970355	1.4794	NaN	NaN	0.294704	0.504916	NaN	67.5064	NaN
cRAP-Q3T199	cRAP-RS23_BOVIN	RPS23	Small ribosomal subunit protein uS12	no;yes	notOK;OK	+			0.42999				C(57.0215);K(145.0197);K(57.0215);N(0.9840);N-term(145.0197);N-term(57.0215)	19	17	0	2	0			Apical		+				24.32	24.2699	23.7214	23.7941	23.153	23.2327	23.1917	24.601	24.5707	24.5866	23.8449	24.339	24.2322	23.6921	-0.406683	0.816077	NaN	NaN	0.370002	0.28648	78	NaN	NaN
cRAP-Q3ZBT6	cRAP-TRA2B_BOVIN	TRA2B	Transformer-2 protein homolog beta			+			0.604387	Apical	Cluster Apical-1	Cluster Apical	C(57.0215);N(0.9840);N-term(57.0215)	14	7	0	0	0									23.388	NaN	NaN	NaN	NaN	NaN	NaN	NaN	NaN	NaN	23.3859	23.926	23.3901	22.5205	0.611383	0.652553	NaN	NaN	0.227211	0.413766	NaN	NaN	NaN
cRAP-Q56JV1	cRAP-RS26_BOVIN	RPS26	Small ribosomal subunit protein eS26	no	notOK;OK	+			0.535216				C(57.0215);K(57.0215);M(15.9949);N-term(57.0215)	10	11	0	0	0									26.156	25.5144	23.5451	25.22	NaN	25.3747	24.0928	NaN	NaN	26.0426	25.1669	25.5552	25.5563	25.1683	0.203559	0.163263	NaN	NaN	0.408622	0.496891	NaN	NaN	NaN
cRAP-Q56JV9	cRAP-RS3A_BOVIN	RPS3A	Small ribosomal subunit protein eS1	no	notOK;OK	+			0.560286				C(57.0215);K(145.0197);K(57.0215);N-term(145.0197);N-term(57.0215)	34	30	0	3	2			Apical		+				25.7154	25.9179	24.7463	24.2421	24.8128	25.5024	25.4438	25.6802	25.0896	25.1642	25.0952	25.4884	25.4982	25.1082	0.349599	0.822033	NaN	NaN	0.243876	0.305581	89	NaN	NaN
cRAP-Q58D62	cRAP-FETUB_BOVIN	FETUB	Fetuin-B	no	OK	+	+	+	0.822228	Apical			C(57.0215);K(145.0197);N(0.9840);N-term(145.0197);N-term(57.0215)	11	12	1	2	0									23.5051	23.4928	19.723	19.882	23.4757	23.5499	23.5194	20.0766	18.9018	19.5109	22.2235	20.1697	22.9086	23.4665	2.20951	1.68452	NaN	NaN	0.476528	1.32552	NaN	64.2323	NaN
cRAP-Q5E958	cRAP-RS8_BOVIN	RPS8	Small ribosomal subunit protein eS8	no	notOK	+		+	0.452897		Cluster Basolateral-2	Cluster Basolateral	C(57.0215);K(145.0197);N(0.9840);N-term(145.0197);N-term(57.0215)	28	32	1	0	4			Apical		+				25.4763	25.8045	26.1475	25.8952	25.4401	26.1181	25.7899	26.1697	25.5219	25.9088	25.2308	25.9273	26.2827	25.7695	-0.272627	0.988855	NaN	NaN	0.212756	0.177131	66	40.4355	NaN
cRAP-Q5E988	cRAP-RS5_BOVIN	RPS5	Small ribosomal subunit protein uS7	no	notOK;OK	+		+	0.504406				C(57.0215);K(57.0215);N(0.9840);N-term(42.0106);N-term(57.0215)	27	28	2	0	0			Apical		+				26.2764	26.6176	26.0293	25.4799	26.1376	25.7625	26.0647	26.1783	26.4683	26.2458	25.9804	26.1861	26.3163	26.1295	0.0254285	0.0589593	NaN	NaN	0.191528	0.194152	70	26.1372	NaN
cRAP-Q5E995	cRAP-RS6_BOVIN	RPS6	Small ribosomal subunit protein eS6	no	notOK;OK	+			0.453042				C(57.0215);K(145.0197);K(57.0215);N(0.9840);N-term(145.0197);N-term(42.0106);N-term(57.0215)	28	20	0	0	3			Apical		+				23.8712	24.043	24.3036	24.1616	23.4769	24.1494	24.0829	24.539	24.0561	24.1239	23.7873	24.2157	24.3628	23.9819	-0.271786	1.34863	NaN	NaN	0.165676	0.137917	93	NaN	NaN
cRAP-Q5EAD2	cRAP-SERA_BOVIN	PHGDH	D-3-phosphoglycerate dehydrogenase			+			0.805566	Apical	Cluster Apical-2	Cluster Apical	C(57.0215)	11	2	0	0	0			NonPolar		+				21.4907	20.7156	18.9232	NaN	NaN	NaN	NaN	NaN	NaN	NaN	20.7156	NaN	NaN	NaN	2.05072	0	NaN	NaN	0.331961	NaN	52	NaN	NaN
cRAP-Q5XQN5	cRAP-K2C5_BOVIN	KRT5	Keratin, type II cytoskeletal 5	no	notOK	+			0.551759		Cluster Apical-3	Cluster Apical	C(57.0215);K(145.0197)	51	3	0	0	1									NaN	NaN	NaN	19.7665	NaN	19.7665	NaN	NaN	NaN	19.7665	20.1472	19.7665	19.2479	NaN	0.299763	0.629502	NaN	NaN	0.158392	0.193845	NaN	NaN	NaN
cRAP-Q6R8F2	cRAP-CADH1_BOVIN	CDH1	Cadherin-1			+			NaN				C(57.0215);K(145.0197);N(0.9840)	10	1	0	0	0	Basolateral plasma membrane			+	+				NaN	NaN	19.3081	NaN	NaN	NaN	NaN	NaN	NaN	NaN	NaN	NaN	NaN	NaN	NaN	0	NaN	NaN	NaN	NaN	18	NaN	19.6
cRAP-Q76I81	cRAP-RS12_BOVIN	RPS12	Small ribosomal subunit protein eS12	no	notOK	+		+	0.477399		Cluster Basolateral-3	Cluster Basolateral	C(57.0215);K(57.0215);N(0.9840);N-term(42.0106);N-term(57.0215)	20	32	2	0	0			Apical		+				27.478	27.3074	27.3301	27.4981	27.2477	27.3333	27.2362	27.5485	27.4751	27.5578	27.312	27.4432	27.4941	27.3676	-0.130517	1.73703	NaN	NaN	0.0647483	0.0591612	62	54.3997	NaN
cRAP-Q7SIH1	cRAP-A2MG_BOVIN	A2M	Alpha-2-macroglobulin			+	+	+	0.741262	Apical			C(57.0215);K(145.0197);N-term(57.0215)	17	12	1	0	0									24.3598	24.2339	22.1247	22.6034	24.5204	24.3795	24.2251	20.9595	22.0285	22.6304	23.2047	23.6491	23.9703	23.6262	1.51849	2.42825	NaN	NaN	0.279415	0.68137	NaN	66.4456	NaN
cRAP-Q7YRA3	cRAP-EXOS4_BOVIN	EXOSC4	Exosome complex component RRP41			+			NaN				C(57.0215);N(0.9840)	3	2	0	0	0									NaN	NaN	NaN	NaN	NaN	NaN	NaN	NaN	NaN	NaN	NaN	NaN	19.8825	NaN	NaN	0	NaN	NaN	NaN	NaN	NaN	NaN	NaN
cRAP-Q862I1	cRAP-RL24_BOVIN	RPL24	Large ribosomal subunit protein eL24	no	notOK;OK	+			0.456867				C(57.0215);K(145.0197);K(57.0215);M(15.9949);N-term(42.0106);N-term(57.0215)	31	27	0	0	5			Apical		+				24.3688	23.9769	23.8865	24.3004	23.3946	24.0992	24.1076	24.64	24.1946	24.1867	24.005	24.0372	24.2775	24.2503	-0.249534	1.00218	NaN	NaN	0.18529	0.156886	97	NaN	NaN
cRAP-Q865R3	cRAP-BASI_BOVIN	BSG	Basigin (Fragment)			+			NaN				C(57.0215);K(145.0197);N(0.9840);N-term(57.0215)	4	3	0	0	0				+	+				NaN	NaN	NaN	NaN	NaN	NaN	NaN	NaN	NaN	NaN	22.8998	NaN	NaN	NaN	NaN	0	NaN	NaN	NaN	NaN	11	NaN	13
cRAP-Q8SQH5	cRAP-ADT2_BOVIN	SLC25A5	ADP/ATP translocase 2	yes	notOK;OK	+		+	0.567344				C(57.0215);K(145.0197);N(0.9840);N-term(42.0106);N-term(57.0215)	27	20	1	1	2			NonPolar		+				26.0318	25.7865	23.4526	24.4047	25.3211	25.0563	25.2908	25.1859	25.4297	25.2184	24.9172	25.0143	25.5286	25.4613	0.391005	0.589583	NaN	NaN	0.312352	0.386142	58	69.9851	NaN
cRAP-Q95121	cRAP-PEDF_BOVIN	SERPINF1	Pigment epithelium-derived factor			+			NaN				C(57.0215);N-term(145.0197)	3	3	0	0	0	Non polar membrane								21.7124	21.7124	NaN	NaN	21.7124	21.7124	21.7124	NaN	NaN	NaN	NaN	NaN	NaN	NaN	NaN	0	NaN	NaN	0	NaN	NaN	NaN	NaN
cRAP-Q9N2I2	cRAP-IPSP_BOVIN	SERPINA5	Plasma serine protease inhibitor			+			0.562656		Cluster Apical-3	Cluster Apical	K(145.0197)	2	1	0	0	0									20.0358	20.0358	NaN	NaN	NaN	NaN	NaN	NaN	NaN	NaN	20.2345	20.2702	19.8053	19.7558	0.363487	1.71965	NaN	NaN	0.0872109	0.0242625	NaN	NaN	NaN
A0A0A0RBT6	A0A0A0RBT6_CANLF	TFRC	Transferrin receptor protein 1	yes	OK		+	+	0.371808	Basolateral	Cluster Basolateral-1	Cluster Basolateral	K(145.0197);K(57.0215);N(0.9840);N-term(145.0197);N-term(57.0215)	24	23	6	22	0	Basolateral plasma membrane		Baso		+	cellular response to leukemia inhibitory factor [GO:1990830];cellular response to xenobiotic stimulus [GO:0071466];intracellular iron ion homeostasis [GO:0006879];intracellular signal transduction [GO:0035556];iron ion transport [GO:0006826];multicellular organismal-level iron ion homeostasis [GO:0060586];negative regulation of apoptotic process [GO:0043066];negative regulation of mitochondrial f…	basolateral plasma membrane [GO:0016323];clathrin-coated pit [GO:0005905];early endosome [GO:0005769];endosome membrane [GO:0010008];external side of plasma membrane [GO:0009897];extracellular exosome [GO:0070062];HFE-transferrin receptor complex [GO:1990712];melanosome [GO:0042470];perinuclear region of cytoplasm [GO:0048471];postsynapse [GO:0098794];recycling endosome [GO:0055037]	double-stranded RNA binding [GO:0003725];protein homodimerization activity [GO:0042803];protein kinase binding [GO:0019901];protein-containing complex binding [GO:0044877];transferrin receptor activity [GO:0004998]	26.0461	25.982	26.6731	26.7132	25.5167	25.9437	25.8139	26.9348	26.7358	26.8057	26.3255	26.0602	26.4583	26.6639	-0.756649	4.81757	770	86587	0.16732	0.0998347	27	38.98	NaN
A0A0F7RNT6	A0A0F7RNT6_CANLF	ANXA5	Annexin	no	OK				0.698412	Apical	Cluster Apical-2	Cluster Apical	N(0.9840)	5	1	0	0	0			Apical		+	negative regulation of coagulation [GO:0050819]	cytoplasm [GO:0005737];endothelial microparticle [GO:0072563];external side of plasma membrane [GO:0009897];sarcolemma [GO:0042383];vesicle membrane [GO:0012506]	calcium ion binding [GO:0005509];calcium-dependent phospholipid binding [GO:0005544];phosphatidylserine binding [GO:0001786]	NaN	NaN	NaN	NaN	NaN	19.6806	20.1025	19.3585	18.9433	17.7382	NaN	NaN	NaN	NaN	1.2115	0.802059	321	35944	0.205323	0.493131	84	NaN	NaN
A0A1B1X468	A0A1B1X468_CANLF	PTGES3	ATP synthase subunit beta	no	OK			+	0.546974		Cluster Apical-1	Cluster Apical	K(145.0197);K(57.0215);N(0.9840);N-term(145.0197);N-term(57.0215)	38	32	1	14	0						angiogenesis [GO:0001525];cellular response to interleukin-7 [GO:0098761];lipid metabolic process [GO:0006629];negative regulation of cell adhesion involved in substrate-bound cell migration [GO:0006933];positive regulation of blood vessel endothelial cell migration [GO:0043536];proton motive force-driven ATP synthesis [GO:0015986];proton motive force-driven mitochondrial ATP synthesis [GO:004277…	cell surface [GO:0009986];mitochondrial inner membrane [GO:0005743];mitochondrial membrane [GO:0031966];mitochondrial nucleoid [GO:0042645];mitochondrion [GO:0005739];plasma membrane [GO:0005886];proton-transporting ATP synthase complex [GO:0045259]	angiostatin binding [GO:0043532];ATP binding [GO:0005524];ATP hydrolysis activity [GO:0016887];MHC class I protein binding [GO:0042288];proton-transporting ATP synthase activity, rotational mechanism [GO:0046933];proton-transporting ATPase activity, rotational mechanism [GO:0046961]	25.6889	25.3514	24.791	25.2647	24.722	25.4967	25.6708	25.7246	25.0925	24.8241	25.3059	25.6074	25.3115	24.9316	0.271878	0.815354	546	58142	0.20351	0.245174	NaN	66.1866	NaN
A0A1B1X469	A0A1B1X469_CANLF	ATP5F1A	ATP synthase subunit alpha	no	OK			+	0.529543		Cluster Apical-1	Cluster Apical	C(57.0215);K(145.0197);K(57.0215);N(0.9840);N-term(57.0215)	52	46	4	14	0						proton motive force-driven ATP synthesis [GO:0015986]	cytoplasm [GO:0005737];proton-transporting ATP synthase complex [GO:0045259]	ADP binding [GO:0043531];ATP binding [GO:0005524];proton-transporting ATP synthase activity, rotational mechanism [GO:0046933]	25.7914	25.6795	25.1577	25.3157	25.3956	25.5364	25.2202	25.6142	25.4812	25.7496	25.4523	25.9246	25.5636	24.9231	0.170686	0.596634	553	59728	0.169078	0.18951	NaN	63.5672	NaN
A0A1S7J0A8	A0A1S7J0A8_CANLF	607076	Monocyte differentiation antigen CD14	no	OK				0.5				K(145.0197);N(0.9840)	2	2	0	2	0						cellular response to diacyl bacterial lipopeptide [GO:0071726];cellular response to lipopolysaccharide [GO:0071222];cellular response to lipoteichoic acid [GO:0071223];cellular response to triacyl bacterial lipopeptide [GO:0071727];inflammatory response [GO:0006954];innate immune response [GO:0045087];positive regulation of cytokine production [GO:0001819];positive regulation of endocytosis [GO:0…	external side of plasma membrane [GO:0009897];extracellular space [GO:0005615];Golgi apparatus [GO:0005794];lipopolysaccharide receptor complex [GO:0046696];membrane raft [GO:0045121]	lipopolysaccharide binding [GO:0001530];lipopolysaccharide immune receptor activity [GO:0001875];lipoteichoic acid binding [GO:0070891];molecular carrier activity [GO:0140104]	20.208	20.208	NaN	NaN	NaN	NaN	NaN	NaN	20.208	20.208	20.208	20.208	NaN	NaN	0	0	373	39897	0	0	NaN	NaN	NaN
A0A222YTD8	A0A222YTD8_CANLF	SLC39A10	Solute carrier family 39 member 10	yes	OK				0.457048		Cluster Basolateral-4	Cluster Basolateral	C(57.0215);K(145.0197)	4	2	0	1	0			Baso		+		membrane [GO:0016020]	metal ion transmembrane transporter activity [GO:0046873]	NaN	NaN	NaN	NaN	NaN	NaN	NaN	NaN	NaN	NaN	21.6461	21.4353	21.7005	21.8779	-0.248481	0.671559	833	94231	0.10311	0.0868632	26	NaN	NaN
A0A2Z5XAD4	A0A2Z5XAD4_CANLF	IDH2	Isocitrate dehydrogenase [NADP]	no	OK				0.515802				C(57.0215);K(145.0197);N-term(145.0197);N-term(57.0215)	31	21	0	6	0			Apical		+	glyoxylate cycle [GO:0006097];isocitrate metabolic process [GO:0006102];tricarboxylic acid cycle [GO:0006099]		isocitrate dehydrogenase (NADP+) activity [GO:0004450];magnesium ion binding [GO:0000287];NAD binding [GO:0051287]	25.3313	25.3233	24.7441	24.756	24.6775	25.2438	25.0372	25.374	24.8662	25.0969	25.0076	25.0572	25.1247	25.0774	0.0912192	0.32715	453	50675	0.151339	0.161156	88	NaN	NaN
A0A3G9F1C8	A0A3G9F1C8_CANLF	CXADR	CXADR Ig-like cell adhesion molecule	yes	OK		+	+	0.408426		Cluster Basolateral-3	Cluster Basolateral	C(57.0215);K(145.0197);K(57.0215);N(0.9840);N-term(145.0197);N-term(57.0215)	32	26	2	17	0		Basolateral	Baso	+	+	cell adhesion [GO:0007155]	adherens junction [GO:0005912];basolateral plasma membrane [GO:0016323];bicellular tight junction [GO:0005923]		25.5999	25.521	26.3453	26.3904	25.3494	25.8874	25.5869	26.4763	26.1418	26.3529	25.933	26.1122	26.1024	25.9219	-0.534481	2.93984	365	40178	0.189288	0.131645	6	36.5533	29.6
A0A5F4CSK0	A0A5F4CSK0_CANLF	TPM3	Tropomyosin 3	no	notOK		+	+	0.747312	Apical	Cluster Apical-2	Cluster Apical	K(145.0197);N-term(145.0197);N-term(42.0106)	23	4	1	0	4			Apical		+			actin binding [GO:0003779]	22.6201	22.5988	19.3241	19.5176	22.2571	22.1053	22.4431	20.9953	21.305	20.4177	21.9296	21.8205	21.5676	21.6967	1.56435	2.81668	227	26421	0.215675	0.550484	76	73.4497	NaN
A0A5F4D4Q9	A0A5F4D4Q9_CANLF	RPL34	Large ribosomal subunit protein eL34	no	notOK			+	0.409392		Cluster Basolateral-1	Cluster Basolateral	C(57.0215);K(145.0197);N-term(57.0215)	13	12	1	0	2			NonPolar		+	translation [GO:0006412]	cytosolic large ribosomal subunit [GO:0022625]	structural constituent of ribosome [GO:0003735]	24.7961	23.4151	24.5252	25.327	24.2348	24.3448	24.6731	24.9991	24.9302	24.6608	24.2373	24.6858	24.9976	24.648	-0.528716	1.61278	117	13293	0.277173	0.196874	58	37.2121	NaN
A0A5F4D8V4	A0A5F4D8V4_CANLF	CD109	CD109 molecule	yes	notOK;OK		+		0.852173	Apical	Cluster Apical-1	Cluster Apical	C(57.0215);K(145.0197);N(0.9840);N-term(145.0197);N-term(57.0215)	31	24	0	13	8	Apical plasma membrane		Apical	+	+	hair follicle development [GO:0001942];keratinocyte proliferation [GO:0043616];negative regulation of keratinocyte proliferation [GO:0010839];negative regulation of stem cell proliferation [GO:2000647];negative regulation of transforming growth factor beta receptor signaling pathway [GO:0030512];negative regulation of wound healing [GO:0061045];osteoclast fusion [GO:0072675];regulation of keratin…	cytosol [GO:0005829];extracellular space [GO:0005615];plasma membrane [GO:0005886]	serine-type endopeptidase inhibitor activity [GO:0004867]	24.3427	25.3088	NaN	19.9171	NaN	24.3427	NaN	NaN	NaN	NaN	24.8225	24.9832	23.6189	23.1622	2.52724	1.53449	1577	175569	0.291787	0.788354	89	NaN	58.6
A0A5K1UTD0	A0A5K1UTD0_CANLF	WDR1	WD repeat domain 1						0.563345		Cluster Apical-3	Cluster Apical	C(57.0215)	10	2	0	0	0			Baso		+			actin binding [GO:0003779]	19.9261	NaN	NaN	NaN	NaN	NaN	NaN	NaN	NaN	NaN	20.2473	NaN	19.5123	19.9261	0.367525	0.529172	606	66365	0.156787	0.201456	38	NaN	NaN
A0A8I3M9P4	A0A8I3M9P4_CANLF	ANXA1	Annexin	no	OK		+	+	0.833405	Apical	Cluster Apical-3	Cluster Apical	K(145.0197);N-term(145.0197);N-term(57.0215)	32	11	2	6	0			Apical		+	actin cytoskeleton organization [GO:0030036];alpha-beta T cell differentiation [GO:0046632];arachidonate secretion [GO:0050482];cellular response to glucocorticoid stimulus [GO:0071385];cellular response to vascular endothelial growth factor stimulus [GO:0035924];G protein-coupled receptor signaling pathway, coupled to cyclic nucleotide second messenger [GO:0007187];granulocyte chemotaxis [GO:007…	actin filament [GO:0005884];apical plasma membrane [GO:0016324];basolateral plasma membrane [GO:0016323];cell surface [GO:0009986];cornified envelope [GO:0001533];cytoplasm [GO:0005737];cytoplasmic vesicle membrane [GO:0030659];cytosol [GO:0005829];endosome [GO:0005768];extracellular exosome [GO:0070062];lateral plasma membrane [GO:0016328];motile cilium [GO:0031514];nucleoplasm [GO:0005654];nucl…	calcium ion binding [GO:0005509];calcium-dependent phospholipid binding [GO:0005544];calcium-dependent protein binding [GO:0048306];phosphatidylserine binding [GO:0001786];phospholipase A2 inhibitor activity [GO:0019834]	22.7223	22.7223	NaN	NaN	23.38	23.5118	23.4114	21.479	20.8416	21.3555	23.4827	23.6078	21.0139	20.0099	2.32267	5.148	345	38626	0.233262	0.344075	79	68.6404	NaN
A0A8I3M9Q4	A0A8I3M9Q4_CANLF	ALDH1A1	Aldehyde dehydrogenase 1 family member A1	no	OK				0.502978				C(57.0215);K(145.0197)	21	3	0	1	0			Apical		+	cellular detoxification of aldehyde [GO:0110095];fructosamine catabolic process [GO:0030392]	cytosol [GO:0005829]	3-deoxyglucosone dehydrogenase activity [GO:0106373];benzaldehyde dehydrogenase (NAD+) activity [GO:0018479]	NaN	20.3437	NaN	NaN	NaN	20.5578	NaN	NaN	20.0922	NaN	20.0695	20.3861	20.574	20.3	0.0171858	0.0352151	501	54945	0.136509	0.168791	76	NaN	NaN
A0A8I3M9Y6	A0A8I3M9Y6_CANLF	IARS1	isoleucine--tRNA ligase	no	OK			+	0.541896		Cluster Apical-1	Cluster Apical	C(57.0215);N-term(57.0215)	14	3	1	0	0						isoleucyl-tRNA aminoacylation [GO:0006428]		aminoacyl-tRNA deacylase activity [GO:0002161];ATP binding [GO:0005524];isoleucine-tRNA ligase activity [GO:0004822];tRNA binding [GO:0000049]	22.7843	23.2111	22.5074	21.7286	21.5906	22.8275	22.8358	23.2575	22.4532	22.4424	NaN	22.9911	22.6525	22.2092	0.24234	0.383348	1262	144405	0.303624	0.333437	NaN	62.3211	NaN
A0A8I3MA02	A0A8I3MA02_CANLF	XRCC1	X-ray repair cross complementing 1						NaN					5	1	0	0	0						base-excision repair [GO:0006284];double-strand break repair via nonhomologous end joining [GO:0006303];single strand break repair [GO:0000012]	nucleus [GO:0005634]	damaged DNA binding [GO:0003684]	NaN	NaN	NaN	NaN	NaN	NaN	NaN	NaN	NaN	NaN	19.3982	19.3982	NaN	NaN	NaN	0	598	65555	0	NaN	NaN	NaN	NaN
A0A8I3MA67	A0A8I3MA67_CANLF	TRIM28	Tripartite motif containing 28	no	OK				0.5				C(57.0215)	19	2	0	0	0					+	convergent extension involved in axis elongation [GO:0060028];DNA methylation-dependent constitutive heterochromatin formation [GO:0006346];DNA repair [GO:0006281];embryo implantation [GO:0007566];embryonic placenta morphogenesis [GO:0060669];epithelial to mesenchymal transition [GO:0001837];genomic imprinting [GO:0071514];innate immune response [GO:0045087];negative regulation of single stranded…	chromatin [GO:0000785];euchromatin [GO:0000791];heterochromatin [GO:0000792];nucleoplasm [GO:0005654];RNA polymerase II transcription regulator complex [GO:0090575]	chromo shadow domain binding [GO:0070087];DNA binding [GO:0003677];Krueppel-associated box domain binding [GO:0035851];promoter-specific chromatin binding [GO:1990841];protein kinase activity [GO:0004672];transcription coactivator activity [GO:0003713];transcription corepressor activity [GO:0003714];ubiquitin protein ligase binding [GO:0031625];ubiquitin-protein transferase activity [GO:0004842];…	19.8343	NaN	NaN	NaN	NaN	NaN	NaN	NaN	NaN	NaN	NaN	NaN	NaN	19.8343	0	0	835	88527	NaN	NaN	80	NaN	NaN
A0A8I3MAM5	A0A8I3MAM5_CANLF	GTPBP4	Nucleolar GTP-binding protein 1						0.588542		Cluster Apical-1	Cluster Apical	C(57.0215)	8	1	0	0	0						maturation of LSU-rRNA from tricistronic rRNA transcript (SSU-rRNA, 5.8S rRNA, LSU-rRNA) [GO:0000463];negative regulation of cell migration [GO:0030336];negative regulation of cell population proliferation [GO:0008285];negative regulation of cell-cell adhesion [GO:0022408];negative regulation of DNA replication [GO:0008156];negative regulation of G2/M transition of mitotic cell cycle [GO:0010972]…	cytosol [GO:0005829];nuclear membrane [GO:0031965];nucleolus [GO:0005730];nucleoplasm [GO:0005654];perinuclear region of cytoplasm [GO:0048471]	GTP binding [GO:0005525];GTPase activity [GO:0003924];preribosome binding [GO:1990275];RNA binding [GO:0003723]	NaN	NaN	NaN	NaN	NaN	21.2998	NaN	20.8986	20.3407	20.8986	NaN	21.1719	20.8986	20.561	0.516399	1.33833	634	73970	0.0626495	0.168061	NaN	NaN	NaN
A0A8I3MAV2	A0A8I3MAV2_CANLF	LMAN1	Lectin, mannose binding 1	yes	OK				0.550072		Cluster Apical-3	Cluster Apical	C(57.0215);K(145.0197);N(0.9840);N-term(57.0215)	14	6	0	2	0						endoplasmic reticulum organization [GO:0007029];endoplasmic reticulum to Golgi vesicle-mediated transport [GO:0006888];Golgi organization [GO:0007030];positive regulation of organelle organization [GO:0010638]	COPII-coated ER to Golgi transport vesicle [GO:0030134];endoplasmic reticulum membrane [GO:0005789];endoplasmic reticulum-Golgi intermediate compartment [GO:0005793];Golgi membrane [GO:0000139];sarcomere [GO:0030017]	D-mannose binding [GO:0005537]	21.806	NaN	NaN	21.806	21.806	21.806	21.806	NaN	NaN	NaN	22.2829	21.747	21.0885	21.8626	0.289929	0.709174	518	58059	0.154929	0.270312	NaN	NaN	NaN
A0A8I3MAW3	A0A8I3MAW3_CANLF	ITGA1	Integrin subunit alpha 1	yes	OK		+	+	0.378304	Basolateral	Cluster Basolateral-1	Cluster Basolateral	C(57.0215);K(145.0197);K(57.0215);N(0.9840);N-term(145.0197);N-term(57.0215)	58	53	3	41	0		Basolateral	NonPolar	+	+	cell adhesion [GO:0007155];integrin-mediated signaling pathway [GO:0007229]	cell surface [GO:0009986];integrin complex [GO:0008305]	metal ion binding [GO:0046872]	26.5515	26.6135	27.3966	27.3609	25.8951	26.3575	26.1561	27.6638	27.4943	27.5773	27.2562	27.23	26.7738	26.8096	-0.716662	1.97611	1179	130510	0.364175	0.228311	46	39.8623	33
A0A8I3MAX3	A0A8I3MAX3_CANLF	NCAPG	Non-SMC condensin I complex subunit G						0.504817		Cluster Apical-2	Cluster Apical	C(57.0215)	4	1	0	0	0			NonPolar		+	cell division [GO:0051301];mitotic chromosome condensation [GO:0007076]	condensin complex [GO:0000796]		NaN	NaN	NaN	NaN	NaN	20.6693	NaN	NaN	20.6323	NaN	NaN	20.6509	NaN	NaN	0.0277996	0	1003	112503	0.00900612	NaN	49	NaN	NaN
A0A8I3MB16	A0A8I3MB16_CANLF	CEACAM1	CEA cell adhesion molecule 1	yes	OK		+	+	0.833672	Apical	Cluster Apical-1	Cluster Apical	C(57.0215);K(145.0197);N(0.9840);N-term(57.0215)	15	16	4	6	0	Apical plasma membrane	Apical	Apical	+	+	regulation of immune system process [GO:0002682];signal transduction [GO:0007165]	cell surface [GO:0009986];plasma membrane [GO:0005886]	protein tyrosine kinase binding [GO:1990782]	27.1568	27.1761	24.7659	24.6597	27.1414	27.1923	27.2079	24.8439	24.5637	24.4632	26.9974	27.1059	25.3967	25.0066	2.32545	9.63375	524	56769	0.0480267	0.235884	93	77.2307	95.6
A0A8I3MB38	A0A8I3MB38_CANLF	LARP4B	Uncharacterized protein						0.460772					8	1	0	0	0						positive regulation of translation [GO:0045727]	cytoplasmic stress granule [GO:0010494];cytosol [GO:0005829]	mRNA 3'-UTR binding [GO:0003730]	NaN	NaN	NaN	NaN	NaN	NaN	NaN	NaN	NaN	NaN	19.6443	20.2769	20.4583	19.9166	-0.226845	0.19344	1691	181770	0.30519	0.262439	NaN	NaN	NaN
A0A8I3MBF5	A0A8I3MBF5_CANLF	RUVBL2	RuvB-like helicase						0.55625		Cluster Apical-1	Cluster Apical	C(57.0215);N-term(57.0215)	14	2	0	0	0			Apical		+	box C/D snoRNP assembly [GO:0000492];cellular response to estradiol stimulus [GO:0071392];cellular response to UV [GO:0034644];chromatin remodeling [GO:0006338];DNA recombination [GO:0006310];DNA repair [GO:0006281];establishment of protein localization to chromatin [GO:0071169];negative regulation of canonical Wnt signaling pathway [GO:0090090];positive regulation of double-strand break repair v…	centrosome [GO:0005813];ciliary basal body [GO:0036064];cytosol [GO:0005829];dynein axonemal particle [GO:0120293];euchromatin [GO:0000791];Ino80 complex [GO:0031011];MLL1 complex [GO:0071339];NuA4 histone acetyltransferase complex [GO:0035267];nucleosome [GO:0000786];protein folding chaperone complex [GO:0101031];R2TP complex [GO:0097255];ribonucleoprotein complex [GO:1990904];RPAP3/R2TP/prefold…	ADP binding [GO:0043531];ATP binding [GO:0005524];ATP hydrolysis activity [GO:0016887];ATPase binding [GO:0051117];beta-catenin binding [GO:0008013];DNA helicase activity [GO:0003678];promoter-enhancer loop anchoring activity [GO:0140585];protein homodimerization activity [GO:0042803];RNA polymerase II cis-regulatory region sequence-specific DNA binding [GO:0000978];RNA polymerase II core promote…	NaN	NaN	20.6121	NaN	NaN	NaN	NaN	20.6121	20.6121	20.6121	20.507	21.1299	20.71	19.7965	0.325987	0.506678	463	51143	0.300667	0.195995	100	NaN	NaN
A0A8I3MBM8	A0A8I3MBM8_CANLF	MYH10	Myosin heavy chain 10	no	OK				0.614831	Apical	Cluster Apical-3	Cluster Apical	K(145.0197);N-term(145.0197)	65	8	0	8	0			Apical		+		cytoplasm [GO:0005737];myosin complex [GO:0016459]	actin filament binding [GO:0051015];ATP binding [GO:0005524];cytoskeletal motor activity [GO:0003774]	NaN	21.6626	NaN	NaN	NaN	NaN	21.6626	NaN	NaN	NaN	22.2347	21.7281	20.7006	21.5941	0.674697	0.917445	2007	232646	0.20879	0.424446	100	NaN	NaN
A0A8I3MBN3	A0A8I3MBN3_CANLF	LAP3	Cytosol aminopeptidase	no	OK				0.427955		Cluster Basolateral-1	Cluster Basolateral	C(57.0215);K(145.0197);N-term(57.0215)	15	5	0	1	0			NonPolar		+	proteolysis [GO:0006508]	cytoplasm [GO:0005737]	manganese ion binding [GO:0030145];metalloaminopeptidase activity [GO:0070006];peptidase activity [GO:0008233]	22.9846	23.5263	NaN	22.1069	NaN	23.0156	20.6859	22.9846	22.9529	23.8299	NaN	NaN	22.9846	NaN	-0.418672	0.273892	519	56188	0.567299	0.426271	48	NaN	NaN
A0A8I3MBN5	A0A8I3MBN5_CANLF	EPHB4	receptor protein-tyrosine kinase	yes	OK			+	0.489192		Cluster Basolateral-1	Cluster Basolateral	C(57.0215);K(145.0197);N-term(145.0197);N-term(57.0215)	23	12	1	7	0	Basolateral plasma membrane	Basolateral	Baso	+	+	angiogenesis [GO:0001525];cell adhesion [GO:0007155];cell migration involved in sprouting angiogenesis [GO:0002042];ephrin receptor signaling pathway [GO:0048013]	plasma membrane [GO:0005886];receptor complex [GO:0043235]	ATP binding [GO:0005524];ephrin receptor activity [GO:0005003];transmembrane receptor protein tyrosine kinase activity [GO:0004714]	23.3987	23.6339	23.8187	23.6139	23.0224	23.8804	23.2796	24.0472	23.3118	23.9017	23.9276	23.7895	23.2388	23.4368	-0.0623826	0.139387	987	108496	0.223172	0.214397	1	69.7557	35.8
A0A8I3MC14	A0A8I3MC14_CANLF	SBDS	Ribosome maturation protein SBDS	no	OK				0.52647		Cluster Apical-2	Cluster Apical	C(57.0215)	6	1	0	0	0						cytosolic ribosome assembly [GO:0042256]	cytoplasm [GO:0005737];nucleolus [GO:0005730];nucleoplasm [GO:0005654];spindle [GO:0005819]		NaN	20.3371	20.1923	20.0313	NaN	NaN	NaN	NaN	NaN	NaN	NaN	20.1923	NaN	NaN	0.152894	0.532559	250	28763	0.0709144	0.0788191	NaN	NaN	NaN
A0A8I3MC17	A0A8I3MC17_CANLF	TRIM56	RING-type E3 ubiquitin transferase						0.488975				C(57.0215)	6	1	0	0	0						defense response to virus [GO:0051607];innate immune response [GO:0045087];positive regulation of non-canonical NF-kappaB signal transduction [GO:1901224];positive regulation of type I interferon-mediated signaling pathway [GO:0060340];protein monoubiquitination [GO:0006513]	nucleoplasm [GO:0005654]	ubiquitin protein ligase activity [GO:0061630];zinc ion binding [GO:0008270]	NaN	19.616	NaN	NaN	NaN	NaN	NaN	NaN	NaN	NaN	19.1109	19.9175	19.9893	19.2342	-0.0636346	0.0517701	771	83119	0.270217	0.361877	NaN	NaN	NaN
A0A8I3MC22	A0A8I3MC22_CANLF	ITGA2	Integrin subunit alpha 2	yes	OK		+	+	0.357245	Basolateral	Cluster Basolateral-3	Cluster Basolateral	C(57.0215);K(145.0197);K(57.0215);M(15.9949);N(0.9840);N-term(145.0197);N-term(57.0215)	64	90	21	51	0	Basolateral plasma membrane		Baso	+	+	cell adhesion mediated by integrin [GO:0033627];cell-cell adhesion [GO:0098609];integrin-mediated signaling pathway [GO:0007229];mesodermal cell differentiation [GO:0048333];substrate-dependent cell migration [GO:0006929]	basal part of cell [GO:0045178];external side of plasma membrane [GO:0009897];focal adhesion [GO:0005925];integrin alpha2-beta1 complex [GO:0034666];integrin complex [GO:0008305]	amyloid-beta binding [GO:0001540];collagen binding involved in cell-matrix adhesion [GO:0098639];collagen receptor activity [GO:0038064];integrin binding [GO:0005178];metal ion binding [GO:0046872]	27.703	27.5194	28.8233	28.9005	27.3548	28.1272	27.5321	28.959	28.5765	28.8956	28.3566	28.3753	28.3818	28.3632	-0.847353	3.15254	1179	129667	0.298428	0.169995	29	35.6493	53.2
A0A8I3MC32	A0A8I3MC32_CANLF	ERGIC1	Endoplasmic reticulum-Golgi intermediate compartment protein						NaN					7	1	0	0	0						endoplasmic reticulum to Golgi vesicle-mediated transport [GO:0006888]	endoplasmic reticulum membrane [GO:0005789];endoplasmic reticulum-Golgi intermediate compartment membrane [GO:0033116];Golgi membrane [GO:0000139]		NaN	NaN	NaN	NaN	NaN	NaN	NaN	NaN	NaN	NaN	NaN	19.239	NaN	NaN	NaN	0	367	40530	NaN	NaN	NaN	NaN	NaN
A0A8I3MC44	A0A8I3MC44_CANLF	FAM234A	Family with sequence similarity 234 member A				+		0.401663		Cluster Basolateral-2	Cluster Basolateral	C(57.0215)	15	1	0	0	0			Baso		+		membrane [GO:0016020]		NaN	NaN	NaN	NaN	NaN	NaN	NaN	NaN	NaN	NaN	21.8923	21.9912	22.5499	22.4835	-0.574974	1.97571	555	60024	0.0484882	0.0325605	22	NaN	NaN
A0A8I3MC75	A0A8I3MC75_CANLF	DNAJA3	DnaJ heat shock protein family (Hsp40) member A3						0.347504	Basolateral	Cluster Basolateral-1	Cluster Basolateral	C(57.0215)	4	1	0	0	0						protein folding [GO:0006457];response to heat [GO:0009408]		ATP binding [GO:0005524];heat shock protein binding [GO:0031072];unfolded protein binding [GO:0051082];zinc ion binding [GO:0008270]	NaN	NaN	NaN	NaN	NaN	NaN	19.9167	NaN	NaN	21.1518	NaN	NaN	20.6626	20.6626	-0.908939	0	472	51310	NaN	0.205427	NaN	NaN	NaN
A0A8I3MCA7	A0A8I3MCA7_CANLF	BTF3	Transcription factor BTF3	no	OK				NaN				K(145.0197);N(0.9840)	15	4	0	1	0						in utero embryonic development [GO:0001701];negative regulation of protein localization to endoplasmic reticulum [GO:1905551]	cytosol [GO:0005829];nascent polypeptide-associated complex [GO:0005854]		21.4876	NaN	NaN	NaN	NaN	21.4876	NaN	NaN	NaN	NaN	NaN	NaN	NaN	NaN	NaN	0	206	22137	0	NaN	NaN	NaN	NaN
A0A8I3MCF8	A0A8I3MCF8_CANLF	NAT14	Probable N-acetyltransferase 14						0.50572				C(57.0215)	1	1	0	0	0							membrane [GO:0016020]	N-acetyltransferase activity [GO:0008080]	19.6529	19.4682	19.2843	19.4924	NaN	NaN	NaN	NaN	19.4803	NaN	18.6163	19.9805	20.017	18.7084	0.0330104	0.0327034	251	26480	0.352925	0.317315	NaN	NaN	NaN
A0A8I3MCG8	A0A8I3MCG8_CANLF	RPL28	Large ribosomal subunit protein eL28	no	OK			+	0.477265		Cluster Basolateral-4	Cluster Basolateral	C(57.0215);K(145.0197);K(57.0215);N(0.9840);N-term(145.0197);N-term(57.0215)	26	21	1	5	0			Apical		+	translation [GO:0006412]	cell body [GO:0044297];cytoplasmic ribonucleoprotein granule [GO:0036464];cytosolic large ribosomal subunit [GO:0022625];dendrite [GO:0030425];synapse [GO:0045202]	structural constituent of ribosome [GO:0003735]	26.3594	26.2629	26.1046	26.2119	25.779	26.194	26.0841	26.585	26.2799	26.3763	26.2446	26.2099	26.2305	26.2647	-0.131292	0.75296	137	15717	0.120713	0.110432	68	40.91	NaN
A0A8I3MCH7	A0A8I3MCH7_CANLF	LOC119863882	Cytochrome b5	no	OK				0.468751				K(145.0197)	9	3	0	1	0							endoplasmic reticulum membrane [GO:0005789]	heme binding [GO:0020037];metal ion binding [GO:0046872]	NaN	NaN	NaN	NaN	NaN	NaN	NaN	NaN	NaN	NaN	21.0739	21.6001	21.75	21.2851	-0.180564	0.181601	98	11233	0.255124	0.225926	NaN	NaN	NaN
A0A8I3MCI2	A0A8I3MCI2_CANLF	PROM1	Prominin 1	yes	OK				0.58995		Cluster Apical-3	Cluster Apical	K(145.0197);N(0.9840)	3	2	0	2	0							microvillus membrane [GO:0031528]		19.6329	19.6329	NaN	NaN	NaN	NaN	NaN	NaN	NaN	NaN	19.8496	20.0038	19.3777	19.1323	0.52479	1.55739	830	93440	0.127404	0.12	NaN	NaN	NaN
A0A8I3MD57	A0A8I3MD57_CANLF	C1QTNF3	C1q and TNF related 3	yes	notOK				NaN				K(145.0197);N-term(57.0215)	1	2	0	0	2						fat cell differentiation [GO:0045444];intracellular triglyceride homeostasis [GO:0035356];negative regulation of gluconeogenesis [GO:0045721];negative regulation of inflammatory response [GO:0050728];negative regulation of interleukin-6 production [GO:0032715];negative regulation of monocyte chemotactic protein-1 production [GO:0071638];negative regulation of non-canonical NF-kappaB signal transd…	collagen trimer [GO:0005581];extracellular region [GO:0005576]	identical protein binding [GO:0042802]	22.2148	22.2148	NaN	NaN	22.2148	22.2148	22.2148	NaN	NaN	NaN	NaN	NaN	NaN	NaN	NaN	0	364	39573	0	NaN	NaN	NaN	NaN
A0A8I3MD95	A0A8I3MD95_CANLF	TUBB3	Tubulin beta chain						NaN				C(57.0215)	15	1	0	0	0						axon guidance [GO:0007411];dorsal root ganglion development [GO:1990791];microtubule cytoskeleton organization [GO:0000226];mitotic cell cycle [GO:0000278]	cell periphery [GO:0071944];cytoplasm [GO:0005737];dendrite [GO:0030425];filopodium [GO:0030175];growth cone [GO:0030426];intercellular bridge [GO:0045171];lamellipodium [GO:0030027];microtubule [GO:0005874];mitotic spindle [GO:0072686];neuronal cell body [GO:0043025]	GTP binding [GO:0005525];GTPase activity [GO:0003924];netrin receptor binding [GO:1990890];structural constituent of cytoskeleton [GO:0005200]	NaN	NaN	NaN	NaN	NaN	NaN	NaN	NaN	NaN	NaN	NaN	18.5267	NaN	NaN	NaN	0	450	50433	NaN	NaN	NaN	NaN	NaN
A0A8I3MDE3	A0A8I3MDE3_CANLF	LOC102151399	Ribosome biogenesis protein NSA2 homolog						0.371133	Basolateral	Cluster Basolateral-2	Cluster Basolateral	C(57.0215)	4	1	0	0	0						maturation of 5.8S rRNA [GO:0000460];maturation of LSU-rRNA [GO:0000470]	nucleolus [GO:0005730];preribosome, large subunit precursor [GO:0030687]		NaN	NaN	NaN	NaN	NaN	NaN	NaN	NaN	NaN	NaN	18.4343	19.0733	19.5146	NaN	-0.760821	0	260	30035	0.308173	NaN	NaN	NaN	NaN
A0A8I3MDE7	A0A8I3MDE7_CANLF	PTGR3	Prostaglandin reductase 3						NaN				C(57.0215)	3	1	0	0	0						negative regulation of fat cell differentiation [GO:0045599]	peroxisome [GO:0005777]	15-oxoprostaglandin 13-oxidase [NAD(P)+] activity [GO:0047522];zinc ion binding [GO:0008270]	NaN	NaN	NaN	NaN	NaN	NaN	NaN	NaN	NaN	NaN	NaN	19.7203	NaN	NaN	NaN	0	377	40127	NaN	NaN	NaN	NaN	NaN
A0A8I3MDS4	A0A8I3MDS4_CANLF	SERPINE1	Plasminogen activator inhibitor 1	no	OK				0.342934	Basolateral	Cluster Basolateral-1	Cluster Basolateral	K(145.0197)	1	1	0	1	0						angiogenesis [GO:0001525];cellular response to lipopolysaccharide [GO:0071222];defense response to Gram-negative bacterium [GO:0050829];dentinogenesis [GO:0097187];negative regulation of cell adhesion mediated by integrin [GO:0033629];negative regulation of endothelial cell apoptotic process [GO:2000352];negative regulation of extrinsic apoptotic signaling pathway via death domain receptors [GO:1…	extracellular exosome [GO:0070062];extracellular space [GO:0005615];serine protease inhibitor complex [GO:0097180]	protease binding [GO:0002020];serine-type endopeptidase inhibitor activity [GO:0004867];signaling receptor binding [GO:0005102]	NaN	NaN	NaN	21.4307	NaN	21.1933	20.2184	21.4307	21.6345	22.08	NaN	NaN	NaN	NaN	-0.938107	1.17129	402	45292	0.460425	0.227633	NaN	NaN	NaN
A0A8I3ME07	A0A8I3ME07_CANLF	GNB2	G protein subunit beta 2	no	notOK				0.484348				C(57.0215);N(0.9840);N-term(57.0215)	19	15	0	0	0			Apical		+	G protein-coupled receptor signaling pathway [GO:0007186];regulation of potassium ion transmembrane transport [GO:1901379]	cytoplasm [GO:0005737];heterotrimeric G-protein complex [GO:0005834];perinuclear region of cytoplasm [GO:0048471];synapse [GO:0045202]	GTPase binding [GO:0051020];protein-containing complex binding [GO:0044877];signaling receptor complex adaptor activity [GO:0030159]	25.0981	24.9001	24.9507	25.1423	24.3963	25.1213	25.1726	25.4633	24.9246	24.8635	24.7585	25.2618	25.2521	24.7447	-0.0903557	0.257831	340	37331	0.190403	0.179629	73	NaN	NaN
A0A8I3ME71	A0A8I3ME71_CANLF		Glyceraldehyde-3-phosphate dehydrogenase						NaN				C(57.0215);K(57.0215);M(15.9949);N-term(57.0215)	12	2	0	0	0						apoptotic process [GO:0006915];glycolytic process [GO:0006096];regulation of translation [GO:0006417]	cytoskeleton [GO:0005856];cytosol [GO:0005829];nucleus [GO:0005634]	glyceraldehyde-3-phosphate dehydrogenase (NAD+) (phosphorylating) activity [GO:0004365];NAD binding [GO:0051287];transferase activity [GO:0016740]	NaN	NaN	NaN	NaN	NaN	NaN	NaN	NaN	NaN	NaN	NaN	NaN	21.7714	21.7714	NaN	0	231	24896	NaN	0	NaN	NaN	NaN
A0A8I3ME85	A0A8I3ME85_CANLF	BAZ1A	Bromodomain adjacent to zinc finger domain 1A						NaN					4	1	0	0	0						chromatin remodeling [GO:0006338]	chromatin [GO:0000785];nucleus [GO:0005634]	zinc ion binding [GO:0008270]	NaN	NaN	NaN	NaN	NaN	NaN	NaN	NaN	NaN	NaN	17.3833	NaN	NaN	NaN	NaN	0	1525	175374	NaN	NaN	NaN	NaN	NaN
A0A8I3ME94	A0A8I3ME94_CANLF	CNOT1	CCR4-NOT transcription complex subunit 1						NaN				C(57.0215)	18	1	0	0	0					+	negative regulation of translation [GO:0017148]	CCR4-NOT core complex [GO:0030015];nucleus [GO:0005634]		NaN	19.6794	NaN	NaN	NaN	NaN	NaN	NaN	NaN	NaN	NaN	NaN	NaN	NaN	NaN	0	2308	259353	NaN	NaN	67	NaN	NaN
A0A8I3MEA3	A0A8I3MEA3_CANLF	PTPN14	Tyrosine-protein phosphatase non-receptor type						NaN				C(57.0215)	7	1	0	0	0							cytoplasm [GO:0005737];cytoskeleton [GO:0005856]	protein tyrosine phosphatase activity [GO:0004725]	NaN	NaN	NaN	NaN	NaN	NaN	NaN	NaN	NaN	NaN	NaN	NaN	19.8842	NaN	NaN	0	1093	123625	NaN	NaN	NaN	NaN	NaN
A0A8I3MEB5	A0A8I3MEB5_CANLF	ROCK1	Rho-associated protein kinase	no	notOK				NaN				K(145.0197)	4	1	0	0	1					+	actomyosin structure organization [GO:0031032];apical constriction [GO:0003383];bleb assembly [GO:0032060];blood vessel diameter maintenance [GO:0097746];cortical actin cytoskeleton organization [GO:0030866];embryonic morphogenesis [GO:0048598];epithelial to mesenchymal transition [GO:0001837];leukocyte tethering or rolling [GO:0050901];membrane to membrane docking [GO:0022614];mitotic cytokinesi…	bleb [GO:0032059];centriole [GO:0005814];cytoplasm [GO:0005737];cytoplasmic stress granule [GO:0010494];cytoskeleton [GO:0005856];Golgi membrane [GO:0000139];lamellipodium [GO:0030027];plasma membrane [GO:0005886];ruffle [GO:0001726];Schaffer collateral - CA1 synapse [GO:0098685]	ATP binding [GO:0005524];Rho-dependent protein serine/threonine kinase activity [GO:0072518];small GTPase binding [GO:0031267];zinc ion binding [GO:0008270]	NaN	NaN	NaN	NaN	NaN	NaN	NaN	NaN	21.6173	21.6173	NaN	NaN	21.6173	NaN	NaN	0	1354	158316	NaN	0	100	NaN	NaN
A0A8I3MEC0	A0A8I3MEC0_CANLF	EPS8L1	EPS8 like 1						0.537528		Cluster Apical-2	Cluster Apical	C(57.0215)	11	1	0	0	0			Apical		+		cytoplasm [GO:0005737]		19.9425	20.3203	20.4119	20.0604	NaN	20.6257	20.3186	20.1962	19.5819	20.0624	NaN	NaN	NaN	20.1962	0.216976	0.581859	711	78713	0.190108	0.178193	94	NaN	NaN
A0A8I3MEH0	A0A8I3MEH0_CANLF	CFL2	Cofilin 2	no	OK				0.574125		Cluster Apical-2	Cluster Apical	C(57.0215)	9	2	0	0	0						actin filament fragmentation [GO:0030043];actin filament severing [GO:0051014];muscle cell cellular homeostasis [GO:0046716];positive regulation of actin filament depolymerization [GO:0030836];sarcomere organization [GO:0045214];skeletal muscle tissue development [GO:0007519]	actin cytoskeleton [GO:0015629];cytoplasm [GO:0005737];Z disc [GO:0030018]	actin filament binding [GO:0051015]	20.1346	19.7671	19.2727	NaN	NaN	NaN	NaN	NaN	19.7671	NaN	NaN	NaN	NaN	NaN	0.430934	0.527694	166	18719	0.179159	0.239957	NaN	NaN	NaN
A0A8I3MEN1	A0A8I3MEN1_CANLF	ARCN1	Coatomer subunit delta	no	OK				0.447685				C(57.0215);N-term(57.0215)	20	6	0	0	0			Apical		+	protein transport [GO:0015031];retrograde vesicle-mediated transport, Golgi to endoplasmic reticulum [GO:0006890]	COPI vesicle coat [GO:0030126];Golgi membrane [GO:0000139]		22.5034	21.9546	21.4132	22.1563	NaN	21.379	NaN	22.059	22.5192	22.059	21.6381	21.6857	22.3844	22.3552	-0.303006	0.669411	511	57245	0.323016	0.222356	79	NaN	NaN
A0A8I3MER7	A0A8I3MER7_CANLF	IGF1R	Tyrosine-protein kinase receptor	yes	OK		+	+	0.361665	Basolateral	Cluster Basolateral-1	Cluster Basolateral	C(57.0215);K(145.0197);K(57.0215);N(0.9840);N-term(145.0197);N-term(57.0215)	65	54	3	35	0		Basolateral	Baso	+	+	cell surface receptor protein tyrosine kinase signaling pathway [GO:0007169]	plasma membrane [GO:0005886]	ATP binding [GO:0005524];insulin receptor substrate binding [GO:0043560];phosphatidylinositol 3-kinase binding [GO:0043548];transmembrane receptor protein tyrosine kinase activity [GO:0004714]	26.2236	25.8823	27.0504	27.2123	25.9989	25.9422	26.036	27.1632	27.1878	27.1464	26.7005	26.6598	26.6904	26.7303	-0.819661	3.74905	1344	152930	0.251161	0.144486	40	35.7783	31.5
A0A8I3MES4	A0A8I3MES4_CANLF	CD55	Sushi domain-containing protein	no	OK				0.469834		Cluster Basolateral-2	Cluster Basolateral	C(57.0215);N-term(145.0197)	2	2	0	1	0		Basolateral		+					NaN	NaN	NaN	NaN	NaN	20.4828	NaN	NaN	NaN	NaN	20.3602	NaN	20.5958	NaN	-0.174295	0	365	39674	0.0600546	NaN	NaN	NaN	12.5
A0A8I3MET0	A0A8I3MET0_CANLF	TMX3	protein disulfide-isomerase	yes	notOK				NaN					3	1	0	0	0				+			cell surface [GO:0009986];endoplasmic reticulum [GO:0005783];endoplasmic reticulum membrane [GO:0005789]	protein-disulfide reductase activity [GO:0015035]	NaN	NaN	NaN	NaN	NaN	NaN	NaN	NaN	NaN	NaN	NaN	NaN	20.2626	20.2626	NaN	0	515	57323	NaN	0	NaN	NaN	51.6
A0A8I3MEU1	A0A8I3MEU1_CANLF	CHTOP	Chromatin target of PRMT1	no	OK				NaN				K(145.0197);N-term(42.0106)	4	1	0	1	0								RNA binding [GO:0003723]	19.1166	19.1166	NaN	NaN	NaN	NaN	NaN	NaN	NaN	NaN	NaN	NaN	NaN	NaN	NaN	0	248	26559	0	NaN	NaN	NaN	NaN
A0A8I3MEU8	A0A8I3MEU8_CANLF	NPM1	Nucleophosmin	no	OK				0.601454	Apical	Cluster Apical-2	Cluster Apical	K(145.0197);N-term(57.0215)	26	5	0	2	0			Apical		+	chromatin remodeling [GO:0006338];positive regulation of transcription by RNA polymerase II [GO:0045944];regulation of centrosome duplication [GO:0010824];ribosomal large subunit biogenesis [GO:0042273];ribosomal large subunit export from nucleus [GO:0000055];ribosomal small subunit biogenesis [GO:0042274];ribosomal small subunit export from nucleus [GO:0000056]	centrosome [GO:0005813];cytoplasm [GO:0005737];nucleolus [GO:0005730];nucleoplasm [GO:0005654];ribonucleoprotein complex [GO:1990904]	chromatin binding [GO:0003682];histone binding [GO:0042393];RNA binding [GO:0003723]	22.0058	22.0058	NaN	NaN	22.5048	22.1973	22.0058	21.2366	21.7849	NaN	22.0058	22.0058	NaN	NaN	0.593709	1.83997	294	32619	0.144975	0.265575	73	NaN	NaN
A0A8I3MEY1	A0A8I3MEY1_CANLF	HNRNPH3	Heterogeneous nuclear ribonucleoprotein H3						NaN					8	1	0	0	0						epithelial cell differentiation [GO:0030855];regulation of RNA splicing [GO:0043484]	nucleoplasm [GO:0005654];ribonucleoprotein complex [GO:1990904]	RNA binding [GO:0003723]	NaN	NaN	NaN	NaN	NaN	NaN	NaN	NaN	NaN	NaN	20.1407	NaN	NaN	NaN	NaN	0	346	36926	NaN	NaN	NaN	NaN	NaN
A0A8I3MEZ7	A0A8I3MEZ7_CANLF	CAPNS1	Calpain small subunit 1						0.453744		Cluster Basolateral-4	Cluster Basolateral	C(57.0215)	3	1	0	0	0							calpain complex [GO:0110158];cytosol [GO:0005829];endomembrane system [GO:0012505];membrane [GO:0016020]	calcium ion binding [GO:0005509];calcium-dependent cysteine-type endopeptidase activity [GO:0004198]	NaN	NaN	NaN	NaN	21.1704	21.3628	20.7231	21.1877	20.9686	21.5251	21.3969	20.3244	20.9225	21.7122	-0.267701	0.482057	275	29315	0.290262	0.244753	NaN	NaN	NaN
A0A8I3MF21	A0A8I3MF21_CANLF	SNRNP70	U1 small nuclear ribonucleoprotein 70 kDa						0.560193		Cluster Apical-3	Cluster Apical	C(57.0215)	11	1	0	0	0						mRNA splicing, via spliceosome [GO:0000398];positive regulation of mRNA splicing, via spliceosome [GO:0048026]	nuclear speck [GO:0016607];U1 snRNP [GO:0005685];U2-type prespliceosome [GO:0071004]	mRNA binding [GO:0003729];U1 snRNA binding [GO:0030619]	NaN	NaN	NaN	NaN	NaN	NaN	NaN	NaN	NaN	NaN	21.8392	21.6301	21.3856	NaN	0.349056	0	439	51512	0.102275	NaN	NaN	NaN	NaN
A0A8I3MF64	A0A8I3MF64_CANLF	RBM42	RNA-binding protein 42						0.520719		Cluster Apical-1	Cluster Apical	C(57.0215)	2	1	0	0	0								mRNA binding [GO:0003729]	NaN	NaN	19.4927	NaN	NaN	NaN	NaN	NaN	NaN	NaN	NaN	19.5709	NaN	19.4099	0.119636	0	453	47641	NaN	0.0405474	NaN	NaN	NaN
A0A8I3MF91	A0A8I3MF91_CANLF	SMAD2	Mothers against decapentaplegic homolog						0.409945		Cluster Basolateral-2	Cluster Basolateral	C(57.0215)	3	1	0	0	0			Apical		+	regulation of DNA-templated transcription [GO:0006355]	cytoplasm [GO:0005737];nucleus [GO:0005634];transcription regulator complex [GO:0005667]	metal ion binding [GO:0046872]	NaN	NaN	NaN	NaN	NaN	NaN	NaN	NaN	NaN	NaN	19.2434	19.1107	19.6564	19.7485	-0.525422	1.64156	427	47959	0.0649751	0.0451665	75	NaN	NaN
A0A8I3MFA4	A0A8I3MFA4_CANLF	VLDLR	Very low density lipoprotein receptor	yes	OK				0.413162		Cluster Basolateral-4	Cluster Basolateral	C(57.0215)	12	1	0	0	0		Basolateral		+		endocytosis [GO:0006897]	membrane [GO:0016020]	calcium ion binding [GO:0005509]	NaN	NaN	NaN	NaN	NaN	NaN	NaN	NaN	NaN	NaN	20.4534	19.6466	20.2704	20.8421	-0.506257	0.383504	847	93895	0.385425	0.276587	NaN	NaN	10
A0A8I3MFD9	A0A8I3MFD9_CANLF	YES1	Tyrosine-protein kinase	no	notOK				0.358889	Basolateral	Cluster Basolateral-2	Cluster Basolateral	C(57.0215)	11	1	0	0	0							cytoplasm [GO:0005737]	ATP binding [GO:0005524];protein tyrosine kinase activity [GO:0004713]	NaN	NaN	NaN	NaN	NaN	NaN	NaN	NaN	NaN	NaN	19.4219	20.1408	20.6184	NaN	-0.837038	0	541	60635	0.345226	NaN	NaN	NaN	NaN
A0A8I3MFG9	A0A8I3MFG9_CANLF	ATP1B1	Sodium/potassium-transporting ATPase subunit beta	yes	OK		+	+	0.39382	Basolateral	Cluster Basolateral-1	Cluster Basolateral	C(57.0215);K(145.0197);K(57.0215);N(0.9840);N-term(145.0197);N-term(57.0215)	31	51	13	23	0	Basolateral plasma membrane	Basolateral	Baso	+	+	ATP metabolic process [GO:0046034];cardiac muscle contraction [GO:0060048];intracellular calcium ion homeostasis [GO:0006874];intracellular potassium ion homeostasis [GO:0030007];intracellular sodium ion homeostasis [GO:0006883];membrane repolarization [GO:0086009];positive regulation of potassium ion import across plasma membrane [GO:1903288];positive regulation of sodium ion export across plasm…	apical plasma membrane [GO:0016324];basolateral plasma membrane [GO:0016323];intercalated disc [GO:0014704];lateral plasma membrane [GO:0016328];organelle membrane [GO:0031090];sodium:potassium-exchanging ATPase complex [GO:0005890];sperm flagellum [GO:0036126];T-tubule [GO:0030315]	ATPase activator activity [GO:0001671];ATPase binding [GO:0051117];protein kinase binding [GO:0019901];protein-macromolecule adaptor activity [GO:0030674];P-type sodium:potassium-exchanging transporter activity [GO:0005391];transporter activator activity [GO:0141109]	27.6441	27.1795	28.414	28.6299	27.6125	28.1839	27.93	28.4322	27.9676	28.2155	27.8694	27.5916	28.2634	28.4439	-0.62221	2.99222	303	35226	0.216289	0.142138	12	34.2337	13.6
A0A8I3MFN6	A0A8I3MFN6_CANLF	LOC119872230	ATP synthase subunit b	yes	notOK				0.443939		Cluster Basolateral-1	Cluster Basolateral	N-term(57.0215)	12	4	0	0	0						proton motive force-driven ATP synthesis [GO:0015986]	mitochondrial inner membrane [GO:0005743];proton-transporting ATP synthase complex [GO:0045259]	proton transmembrane transporter activity [GO:0015078]	23.3748	22.5243	23.3678	23.9014	23.4239	23.2054	23.2755	23.3167	23.52	23.4611	23.1867	23.2874	23.5349	23.4505	-0.324883	1.4792	256	28807	0.177726	0.143169	NaN	NaN	NaN
A0A8I3MFP6	A0A8I3MFP6_CANLF	FAM234A	Family with sequence similarity 234 member A	yes	OK		+		0.372679	Basolateral	Cluster Basolateral-1	Cluster Basolateral	C(57.0215);K(145.0197);K(57.0215);N(0.9840);N-term(145.0197);N-term(57.0215)	15	15	0	9	0			Baso		+		membrane [GO:0016020]		23.3919	24.1753	25.2805	24.9679	NaN	24.5181	23.7602	24.6254	24.7253	25.1625	24.6538	24.3311	24.5964	24.8697	-0.75127	2.36445	625	67352	0.303117	0.186745	22	NaN	NaN
A0A8I3MFT7	A0A8I3MFT7_CANLF	SMCHD1	Structural maintenance of chromosomes flexible hinge domain containing 1	no	OK				NaN				N-term(145.0197)	11	1	0	1	0						chromosome organization [GO:0051276];double-strand break repair [GO:0006302];inactivation of paternal X chromosome by genomic imprinting [GO:0060818];negative regulation of double-strand break repair via homologous recombination [GO:2000042];nose development [GO:0043584];positive regulation of double-strand break repair via nonhomologous end joining [GO:2001034]	Barr body [GO:0001740];chromosome, telomeric region [GO:0000781];nuclear body [GO:0016604];site of double-strand break [GO:0035861]	ATP binding [GO:0005524];ATP hydrolysis activity [GO:0016887];protein homodimerization activity [GO:0042803]	NaN	NaN	NaN	NaN	NaN	NaN	NaN	NaN	NaN	21.4906	NaN	NaN	NaN	NaN	NaN	0	2004	226170	NaN	NaN	NaN	NaN	NaN
A0A8I3MFY4	A0A8I3MFY4_CANLF	PIGR	Polymeric immunoglobulin receptor	yes	OK				0.47108		Cluster Basolateral-4	Cluster Basolateral	C(57.0215);K(145.0197);N(0.9840);N-term(145.0197);N-term(57.0215)	16	9	0	7	0	Apical plasma membrane		Baso	+	+	detection of chemical stimulus involved in sensory perception of bitter taste [GO:0001580];epidermal growth factor receptor signaling pathway [GO:0007173];immunoglobulin transcytosis in epithelial cells mediated by polymeric immunoglobulin receptor [GO:0002415];receptor clustering [GO:0043113];signal transduction [GO:0007165]	plasma membrane [GO:0005886];receptor complex [GO:0043235];secretory IgA immunoglobulin complex [GO:0071751]	polymeric immunoglobulin binding [GO:0001790];polymeric immunoglobulin receptor activity [GO:0001792];transmembrane signaling receptor activity [GO:0004888]	NaN	NaN	NaN	NaN	NaN	NaN	NaN	NaN	NaN	NaN	23.5042	22.8082	23.0127	23.6339	-0.16708	0.122363	762	83195	0.334671	0.299813	27	NaN	41.1
A0A8I3MG53	A0A8I3MG53_CANLF	ACSF3	Acyl-CoA synthetase family member 3						NaN					2	1	0	0	0						lipid metabolic process [GO:0006629]			NaN	NaN	NaN	NaN	NaN	20.5319	20.5319	NaN	NaN	NaN	NaN	NaN	NaN	NaN	NaN	0	548	61390	0	NaN	NaN	NaN	NaN
A0A8I3MG67	A0A8I3MG67_CANLF	HYOU1	Hypoxia up-regulated protein 1	yes	notOK;OK				0.580403		Cluster Apical-3	Cluster Apical	C(57.0215);K(145.0197);N-term(145.0197);N-term(57.0215)	30	5	0	2	1			Apical	+	+		endoplasmic reticulum lumen [GO:0005788]	ATP binding [GO:0005524];ATP-dependent protein folding chaperone [GO:0140662]	20.3496	NaN	20.7081	20.5399	NaN	20.9895	21.0907	20.5399	19.8833	19.6379	20.6229	20.7528	20.4519	20.2901	0.468052	1.31474	1193	131988	0.199117	0.245156	81	NaN	49.8
A0A8I3MGB5	A0A8I3MGB5_CANLF	ALPL	Alkaline phosphatase	no	OK		+	+	0.879528	Apical	Cluster Apical-3	Cluster Apical	C(57.0215);K(145.0197);N(0.9840);N-term(57.0215)	6	4	1	1	0	Apical plasma membrane					biomineral tissue development [GO:0031214];bone mineralization [GO:0030282];calcium ion homeostasis [GO:0055074];cellular homeostasis [GO:0019725];developmental process involved in reproduction [GO:0003006];endochondral ossification [GO:0001958];futile creatine cycle [GO:0140651];inhibition of non-skeletal tissue mineralization [GO:0140928];phosphate ion homeostasis [GO:0055062];positive regulati…	extracellular matrix [GO:0031012];extracellular membrane-bounded organelle [GO:0065010];mitochondrial intermembrane space [GO:0005758];mitochondrial membrane [GO:0031966];plasma membrane [GO:0005886];side of membrane [GO:0098552]	alkaline phosphatase activity [GO:0004035];calcium ion binding [GO:0005509];phosphoamidase activity [GO:0050187];phosphoethanolamine phosphatase activity [GO:0052732];pyridoxal phosphatase activity [GO:0033883];pyrophosphatase activity [GO:0016462]	22.2461	22.2461	NaN	NaN	22.2461	22.2461	NaN	NaN	NaN	NaN	23.1148	23.1246	19.7228	19.6157	2.86803	3.83971	525	57598	0.33646	0.0524391	NaN	74.9532	NaN
A0A8I3MGN1	A0A8I3MGN1_CANLF	MVP	Major vault protein	no	notOK		+		0.35141	Basolateral	Cluster Basolateral-1	Cluster Basolateral	C(57.0215);N-term(57.0215)	53	8	0	0	0			Apical		+	cell population proliferation [GO:0008283];ERBB signaling pathway [GO:0038127];negative regulation of epidermal growth factor receptor signaling pathway [GO:0042059];protein activation cascade [GO:0072376]	cytoplasm [GO:0005737];cytoskeleton [GO:0005856];cytosol [GO:0005829];nucleus [GO:0005634];perinuclear region of cytoplasm [GO:0048471];ribonucleoprotein complex [GO:1990904]	identical protein binding [GO:0042802];protein kinase binding [GO:0019901];protein phosphatase binding [GO:0019903]	22.3198	22.694	23.854	23.6984	22.1474	22.8656	22.705	23.909	23.6046	23.6929	23.5586	22.839	22.9392	23.6203	-0.884151	2.92837	890	99137	0.343104	0.190668	96	NaN	NaN
A0A8I3MGR7	A0A8I3MGR7_CANLF	NUP88	Nucleoporin 88						0.474455				C(57.0215)	2	1	0	0	0			Apical		+	mRNA transport [GO:0051028];protein transport [GO:0015031];ribosomal large subunit export from nucleus [GO:0000055];ribosomal small subunit export from nucleus [GO:0000056]	nuclear pore [GO:0005643]	structural constituent of nuclear pore [GO:0017056]	NaN	NaN	NaN	NaN	NaN	20.6766	NaN	NaN	NaN	NaN	20.1813	20.895	21.0445	20.4191	-0.147545	0.149727	719	80292	0.240117	0.301837	79	NaN	NaN
A0A8I3MGS3	A0A8I3MGS3_CANLF	ILF2	Interleukin enhancer binding factor 2						NaN				N(0.9840)	12	2	0	0	0					+	positive regulation of DNA-templated transcription [GO:0045893]	cytosol [GO:0005829];nucleolus [GO:0005730];nucleoplasm [GO:0005654];ribonucleoprotein complex [GO:1990904]	DNA binding [GO:0003677];double-stranded RNA binding [GO:0003725]	20.039	NaN	NaN	NaN	NaN	NaN	NaN	NaN	NaN	NaN	NaN	NaN	NaN	NaN	NaN	0	390	43062	NaN	NaN	66	NaN	NaN
A0A8I3MGU1	A0A8I3MGU1_CANLF	MYL12A	Myosin light chain 12A	no	notOK				0.577854		Cluster Apical-3	Cluster Apical	C(57.0215);N-term(145.0197)	9	2	0	0	1								calcium ion binding [GO:0005509]	20.6449	20.4155	20.3189	20.5629	NaN	NaN	NaN	NaN	NaN	NaN	21.1377	20.3793	19.2888	20.5949	0.452965	0.607122	172	19865	0.26079	0.344344	NaN	NaN	NaN
A0A8I3MGU2	A0A8I3MGU2_CANLF	HSPG2	Heparan sulfate proteoglycan 2	no	OK		+	+	0.286955	Basolateral	Cluster Basolateral-1	Cluster Basolateral	C(57.0215);K(145.0197);N(0.9840);N-term(145.0197);N-term(57.0215)	128	134	22	36	0		Basolateral	Apical	+	+	animal organ morphogenesis [GO:0009887];cell differentiation [GO:0030154];circulatory system development [GO:0072359];tissue development [GO:0009888]	basement membrane [GO:0005604]	calcium ion binding [GO:0005509]	27.2932	26.6822	28.1516	28.4031	27.1586	27.1407	27.1202	28.2208	28.2293	28.2388	26.7063	26.7331	28.3957	28.3873	-1.31317	7.51362	4174	444440	0.175516	0.0714416	100	27.997	30.9
A0A8I3MGZ7	A0A8I3MGZ7_CANLF	ITGB1	Integrin beta	yes	OK		+	+	0.275611	Basolateral	Cluster Basolateral-1	Cluster Basolateral	C(57.0215);K(145.0197);K(57.0215);N(0.9840);N-term(145.0197);N-term(57.0215)	67	93	14	48	0	Basolateral plasma membrane	Basolateral	Baso	+	+	cell adhesion [GO:0007155];integrin-mediated signaling pathway [GO:0007229];muscle organ development [GO:0007517]	focal adhesion [GO:0005925];lamellipodium [GO:0030027];melanosome [GO:0042470];recycling endosome [GO:0055037];ruffle membrane [GO:0032587]		26.8243	27.3597	28.6143	28.4135	26.199	27.1113	26.721	28.7541	28.5195	28.6429	27.7508	27.6487	28.179	28.2505	-1.39413	4.36932	741	81984	0.359273	0.143793	24	31.9683	34.6
A0A8I3MH10	A0A8I3MH10_CANLF	FGFBP1	Fibroblast growth factor binding protein 1	no	OK				0.55518		Cluster Apical-2	Cluster Apical	C(57.0215)	1	1	0	0	0						cell-cell signaling [GO:0007267];fibroblast growth factor receptor signaling pathway [GO:0008543];myoblast proliferation [GO:0051450];positive regulation of blood vessel endothelial cell proliferation involved in sprouting angiogenesis [GO:1903589];positive regulation of cell migration involved in sprouting angiogenesis [GO:0090050];positive regulation of fibroblast growth factor receptor signali…	cell surface [GO:0009986];extracellular region [GO:0005576]	fibroblast growth factor binding [GO:0017134];growth factor binding [GO:0019838]	NaN	NaN	NaN	20.1908	NaN	20.4365	NaN	20.1908	19.8946	20.1908	NaN	NaN	NaN	NaN	0.319735	0	255	28849	NaN	0.0973387	NaN	NaN	NaN
A0A8I3MH33	A0A8I3MH33_CANLF	MYBBP1A	MYB binding protein 1a	no	OK				0.448433		Cluster Basolateral-3	Cluster Basolateral	C(57.0215);K(145.0197);N(0.9840);N-term(57.0215)	30	8	0	1	0			Apical		+	cellular response to glucose starvation [GO:0042149];circadian regulation of gene expression [GO:0032922];intrinsic apoptotic signaling pathway by p53 class mediator [GO:0072332];positive regulation of anoikis [GO:2000210];positive regulation of transcription by RNA polymerase III [GO:0045945];regulation of G1 to G0 transition [GO:1903450];respiratory electron transport chain [GO:0022904]	B-WICH complex [GO:0110016];cytoplasm [GO:0005737];NLS-dependent protein nuclear import complex [GO:0042564];nucleolus [GO:0005730]	E-box binding [GO:0070888];sequence-specific DNA binding [GO:0043565];transcription corepressor activity [GO:0003714]	24.2143	23.6636	24.0613	24.4972	NaN	23.6743	NaN	NaN	24.4912	NaN	23.9362	24.3201	24.3182	23.9338	-0.298645	0.88882	1328	148283	0.209784	0.17147	66	NaN	NaN
A0A8I3MH41	A0A8I3MH41_CANLF	UNC45A	Unc-45 myosin chaperone A						0.424095		Cluster Basolateral-1	Cluster Basolateral	C(57.0215)	9	2	0	0	0			Apical		+	cell differentiation [GO:0030154];chaperone-mediated protein folding [GO:0061077];muscle organ development [GO:0007517]	cytoplasm [GO:0005737];cytosol [GO:0005829];Golgi apparatus [GO:0005794];nuclear speck [GO:0016607];perinuclear region of cytoplasm [GO:0048471]	Hsp90 protein binding [GO:0051879]	20.5379	NaN	NaN	NaN	19.5783	NaN	20.4157	21.1092	20.5379	20.6506	NaN	20.5379	20.5379	NaN	-0.441445	0.820169	1086	118403	0.270952	0.20367	68	NaN	NaN
A0A8I3MH91	A0A8I3MH91_CANLF	RARS1	Arginine--tRNA ligase, cytoplasmic	no	OK				0.57622				C(57.0215);N-term(57.0215)	24	8	0	0	0						arginyl-tRNA aminoacylation [GO:0006420]	cytoplasm [GO:0005737]	arginine-tRNA ligase activity [GO:0004814];ATP binding [GO:0005524]	22.8089	23.4309	22.8576	21.7953	21.9715	23.6169	23.1361	23.3693	20.9907	22.45	22.4516	22.969	23.1351	22.6839	0.443302	0.577934	644	73765	0.36269	0.465229	NaN	NaN	NaN
A0A8I3MHC7	A0A8I3MHC7_CANLF	TRAP1	TNF receptor associated protein 1	no	OK				0.47253				C(57.0215);N-term(145.0197);N-term(57.0215)	23	6	0	1	0			Apical		+			ATP binding [GO:0005524];ATP hydrolysis activity [GO:0016887];ATP-dependent protein folding chaperone [GO:0140662];unfolded protein binding [GO:0051082]	22.8356	22.9937	22.7213	22.528	22.123	22.8353	22.4644	23.2291	22.7216	23.0381	22.6832	22.8102	22.8699	22.7482	-0.158682	0.544586	832	93354	0.185993	0.167511	81	NaN	NaN
A0A8I3MHG7	A0A8I3MHG7_CANLF	C1QBP	Complement component 1 Q subcomponent-binding protein, mitochondrial						0.566407				C(57.0215);N-term(57.0215)	11	2	0	0	0			Apical		+	cytosolic ribosome assembly [GO:0042256];negative regulation of mRNA splicing, via spliceosome [GO:0048025];regulation of complement activation [GO:0030449]	cell surface [GO:0009986];mitochondrial matrix [GO:0005759];nucleus [GO:0005634];plasma membrane [GO:0005886]	complement component C1q complex binding [GO:0001849];kininogen binding [GO:0030984];transcription corepressor activity [GO:0003714]	22.5518	22.7037	21.911	21.6367	NaN	22.6485	22.2667	22.2667	21.746	NaN	21.9556	22.3952	22.5225	22.1256	0.385499	1.25826	440	46267	0.181957	0.235891	99	NaN	NaN
A0A8I3MHG9	A0A8I3MHG9_CANLF	ACTA1	Actin alpha 1, skeletal muscle	no	OK				0.510113		Cluster Basolateral-4	Cluster Basolateral	C(57.0215);K(145.0197);K(57.0215);M(15.9949);N(0.9840);N-term(57.0215)	33	16	0	1	0						skeletal muscle thin filament assembly [GO:0030240]	actin cytoskeleton [GO:0015629];actin filament [GO:0005884];stress fiber [GO:0001725];striated muscle thin filament [GO:0005865]		24.3858	23.4887	22.351	23.8857	NaN	23.7008	NaN	NaN	NaN	NaN	24.2332	21.5063	22.8478	24.5339	0.0583654	0.0276146	413	46021	0.531973	0.652869	NaN	NaN	NaN
A0A8I3MHN7	A0A8I3MHN7_CANLF	POLR2I	RNA polymerase II subunit I						0.445694		Cluster Basolateral-1	Cluster Basolateral	C(57.0215);N-term(57.0215)	3	3	0	0	0						maintenance of transcriptional fidelity during transcription elongation by RNA polymerase II [GO:0001193];transcription initiation at RNA polymerase II promoter [GO:0006367];transcription-coupled nucleotide-excision repair [GO:0006283]	RNA polymerase II, core complex [GO:0005665]	DNA-directed RNA polymerase activity [GO:0003899];nucleic acid binding [GO:0003676]	23.6386	NaN	NaN	23.6386	NaN	NaN	23.0378	NaN	23.6386	24.0615	23.5932	23.5007	23.6827	23.7645	-0.31463	1.12097	162	18158	0.174894	0.131421	NaN	NaN	NaN
A0A8I3MHQ2	A0A8I3MHQ2_CANLF	ME2	Malic enzyme						NaN				C(57.0215)	20	2	0	0	0						malate metabolic process [GO:0006108];pyruvate metabolic process [GO:0006090];regulation of NADP metabolic process [GO:1902031]	mitochondrial matrix [GO:0005759];mitochondrion [GO:0005739]	malate dehydrogenase (decarboxylating) (NAD+) activity [GO:0004471];malate dehydrogenase (decarboxylating) (NADP+) activity [GO:0004473];metal ion binding [GO:0046872];NAD binding [GO:0051287]	NaN	NaN	NaN	NaN	NaN	NaN	NaN	19.9416	NaN	19.9416	NaN	NaN	NaN	NaN	NaN	0	584	65347	NaN	0	NaN	NaN	NaN
A0A8I3MHS0	A0A8I3MHS0_CANLF	CLINT1	Clathrin interactor 1						NaN					12	1	0	0	0					+	endocytosis [GO:0006897]	clathrin vesicle coat [GO:0030125];endosome [GO:0005768];Golgi apparatus [GO:0005794];nucleoplasm [GO:0005654];plasma membrane [GO:0005886]	clathrin binding [GO:0030276];phospholipid binding [GO:0005543]	NaN	NaN	NaN	NaN	NaN	NaN	NaN	NaN	NaN	NaN	NaN	19.8773	NaN	NaN	NaN	0	643	70367	NaN	NaN	62	NaN	NaN
A0A8I3MHT0	A0A8I3MHT0_CANLF	CDH6	Cadherin-6	yes	OK		+	+	0.269535	Basolateral	Cluster Basolateral-1	Cluster Basolateral	C(57.0215);K(145.0197);K(57.0215);N(0.9840);N-term(145.0197);N-term(57.0215)	47	49	7	30	0			Apical	+	+	adherens junction organization [GO:0034332];calcium-dependent cell-cell adhesion via plasma membrane cell adhesion molecules [GO:0016339];cell migration [GO:0016477];cell morphogenesis [GO:0000902];cell-cell adhesion mediated by cadherin [GO:0044331];cell-cell junction assembly [GO:0007043];homophilic cell adhesion via plasma membrane adhesion molecules [GO:0007156];Notch signaling pathway [GO:00…	adherens junction [GO:0005912];catenin complex [GO:0016342];glutamatergic synapse [GO:0098978];nucleoplasm [GO:0005654]	beta-catenin binding [GO:0008013];cadherin binding [GO:0045296];calcium ion binding [GO:0005509]	25.2154	25.2814	27.5328	27.5192	25.3725	26.2403	25.9976	27.4991	27.1971	27.3078	26.4891	26.4904	27.05	27.0491	-1.43834	4.37352	790	88075	0.376808	0.146968	80	27.5625	41.8
A0A8I3MHT7	A0A8I3MHT7_CANLF	RHBDF1	Inactive rhomboid protein	yes	OK				0.460381		Cluster Basolateral-1	Cluster Basolateral	C(57.0215)	3	2	0	0	0						negative regulation of protein secretion [GO:0050709];regulation of epidermal growth factor receptor signaling pathway [GO:0042058]	endoplasmic reticulum membrane [GO:0005789];Golgi membrane [GO:0000139]	serine-type endopeptidase activity [GO:0004252]	19.4455	NaN	19.9037	NaN	NaN	NaN	NaN	NaN	NaN	NaN	NaN	19.6927	19.6927	NaN	-0.229114	0.531659	866	98303	0.120879	0.103232	NaN	NaN	NaN
A0A8I3MHX2	A0A8I3MHX2_CANLF	FUBP1	Far upstream element binding protein 1						0.610504	Apical	Cluster Apical-1	Cluster Apical	N-term(57.0215)	19	3	0	0	0						regulation of DNA-templated transcription [GO:0006355]	nucleus [GO:0005634]	RNA binding [GO:0003723]	NaN	NaN	NaN	NaN	NaN	NaN	NaN	NaN	NaN	NaN	21.0267	21.3171	20.7506	20.2965	0.648393	0.860409	664	69994	0.141859	0.22074	NaN	NaN	NaN
A0A8I3MHX5	A0A8I3MHX5_CANLF	FUT8	Alpha-(1,6)-fucosyltransferase	yes	OK				0.521782		Cluster Apical-3	Cluster Apical	C(57.0215)	10	2	0	0	0						fibroblast migration [GO:0010761];GDP-L-fucose metabolic process [GO:0046368];integrin-mediated signaling pathway [GO:0007229];N-glycan fucosylation [GO:0036071];N-glycan processing [GO:0006491];protein N-linked glycosylation [GO:0006487];protein N-linked glycosylation via asparagine [GO:0018279];receptor metabolic process [GO:0043112];regulation of cellular response to oxidative stress [GO:19004…	Golgi cisterna membrane [GO:0032580]	alpha-(1->6)-fucosyltransferase activity [GO:0046921];glycoprotein 6-alpha-L-fucosyltransferase activity [GO:0008424];SH3 domain binding [GO:0017124]	NaN	NaN	NaN	NaN	NaN	NaN	NaN	22.3141	22.3141	22.3141	22.4633	22.3395	22.1477	22.2882	0.125778	0.984364	575	66449	0.0606165	0.0485959	NaN	NaN	NaN
A0A8I3MI11	A0A8I3MI11_CANLF	OSMR	Oncostatin M receptor	yes	OK		+		0.746247	Apical	Cluster Apical-1	Cluster Apical	C(57.0215);K(145.0197);N(0.9840);N-term(57.0215)	9	7	0	2	0		Apical	Apical	+	+	cytokine-mediated signaling pathway [GO:0019221];positive regulation of cell population proliferation [GO:0008284]	apical plasma membrane [GO:0016324];external side of plasma membrane [GO:0009897];oncostatin-M receptor complex [GO:0005900];receptor complex [GO:0043235]	ciliary neurotrophic factor receptor binding [GO:0005127];cytokine binding [GO:0019955];cytokine receptor activity [GO:0004896];growth factor binding [GO:0019838];oncostatin-M receptor activity [GO:0004924]	21.914	21.3147	19.3395	20.9364	NaN	21.1379	21.4313	NaN	NaN	20.7693	21.9644	21.7374	18.9965	20.0935	1.55623	2.59042	968	108958	0.230008	0.541685	78	NaN	63.1
A0A8I3MI67	A0A8I3MI67_CANLF	UQCRFS1	Cytochrome b-c1 complex subunit Rieske, mitochondrial				+	+	0.231382	Basolateral	Cluster Basolateral-2	Cluster Basolateral	C(57.0215)	12	2	1	0	0						mitochondrial electron transport, ubiquinol to cytochrome c [GO:0006122]	mitochondrial inner membrane [GO:0005743];respiratory chain complex III [GO:0045275]	2 iron, 2 sulfur cluster binding [GO:0051537];metal ion binding [GO:0046872];oxidoreductase activity [GO:0016491];ubiquinol-cytochrome-c reductase activity [GO:0008121]	NaN	NaN	NaN	NaN	NaN	NaN	NaN	NaN	NaN	NaN	21.6009	22.1791	23.7096	23.5344	-1.73199	1.53607	274	29453	0.279687	0.0857346	NaN	21.7145	NaN
A0A8I3MI72	A0A8I3MI72_CANLF	FDX1	Adrenal ferredoxin						0.564344				C(57.0215);N-term(57.0215)	4	2	0	0	0						cholesterol metabolic process [GO:0008203];P450-containing electron transport chain [GO:0140647];steroid biosynthetic process [GO:0006694]	mitochondrial matrix [GO:0005759]	2 iron, 2 sulfur cluster binding [GO:0051537]	22.1607	21.498	20.2359	NaN	21.498	21.498	NaN	NaN	NaN	NaN	21.0529	21.5556	21.8376	21.4379	0.373383	0.445937	177	18531	0.263773	0.487989	NaN	NaN	NaN
A0A8I3MI74	A0A8I3MI74_CANLF	ARG2	Arginase						0.508303		Cluster Basolateral-4	Cluster Basolateral	C(57.0215);N-term(57.0215)	5	2	0	0	0						arginine catabolic process to ornithine [GO:0019547];negative regulation of activated CD8-positive, alpha-beta T cell apoptotic process [GO:1905403];negative regulation of CD4-positive, alpha-beta T cell proliferation [GO:2000562];negative regulation of chemokine (C-C motif) ligand 4 production [GO:0071644];negative regulation of chemokine (C-C motif) ligand 5 production [GO:0071650];negative reg…	cytoplasm [GO:0005737];mitochondrion [GO:0005739]	arginase activity [GO:0004053];manganese ion binding [GO:0030145]	NaN	NaN	NaN	NaN	NaN	22.6476	22.3816	NaN	22.0553	NaN	22.6717	21.7075	22.0181	22.8393	0.0479164	0.0478122	374	40900	0.272897	0.344359	NaN	NaN	NaN
A0A8I3MI83	A0A8I3MI83_CANLF	TARS3	threonine--tRNA ligase						0.570058				C(57.0215)	3	1	0	0	0						threonyl-tRNA aminoacylation [GO:0006435]	cytoplasm [GO:0005737]	ATP binding [GO:0005524];threonine-tRNA ligase activity [GO:0004829]	20.6012	NaN	20.1943	NaN	NaN	NaN	NaN	NaN	NaN	NaN	NaN	NaN	NaN	NaN	0.406965	0	763	87974	NaN	NaN	NaN	NaN	NaN
A0A8I3MI90	A0A8I3MI90_CANLF	PRC1	Protein regulator of cytokinesis 1	no	OK				0.509799		Cluster Apical-3	Cluster Apical	C(57.0215);K(145.0197);N-term(145.0197)	6	3	0	3	0						microtubule cytoskeleton organization [GO:0000226];mitotic spindle midzone assembly [GO:0051256];positive regulation of cell population proliferation [GO:0008284];regulation of cytokinesis [GO:0032465]	contractile ring [GO:0070938];cytoplasm [GO:0005737];intercellular bridge [GO:0045171];midbody [GO:0030496];mitotic spindle midzone [GO:1990023];nucleoplasm [GO:0005654];plasma membrane [GO:0005886];spindle [GO:0005819]	kinesin binding [GO:0019894];microtubule binding [GO:0008017];protein kinase binding [GO:0019901]	23.3873	NaN	NaN	23.3873	23.3873	21.8092	23.3873	NaN	24.1229	NaN	24.0727	23.3873	22.0357	NaN	0.0565551	0.0325683	620	71996	0.40676	0.624969	NaN	NaN	NaN
A0A8I3MI99	A0A8I3MI99_CANLF	LOC100686364	Uncharacterized protein						NaN					2	1	0	0	0						translation [GO:0006412]	cytosolic large ribosomal subunit [GO:0022625]	structural constituent of ribosome [GO:0003735]	NaN	NaN	NaN	NaN	NaN	NaN	NaN	NaN	NaN	NaN	NaN	18.3383	NaN	NaN	NaN	0	51	6375	NaN	NaN	NaN	NaN	NaN
A0A8I3MIF5	A0A8I3MIF5_CANLF	HK1	hexokinase						0.399342	Basolateral	Cluster Basolateral-4	Cluster Basolateral	C(57.0215)	12	1	0	0	0			Apical		+	glycolytic process [GO:0006096];hexose metabolic process [GO:0019318];intracellular glucose homeostasis [GO:0001678]	mitochondrial outer membrane [GO:0005741]	ATP binding [GO:0005524];D-glucose binding [GO:0005536];hexokinase activity [GO:0004396]	20.2658	NaN	NaN	NaN	NaN	NaN	NaN	NaN	NaN	NaN	20.2843	19.3082	20.247	20.8363	-0.588921	0.523706	916	102202	0.336901	0.284898	75	NaN	NaN
A0A8I3MIH1	A0A8I3MIH1_CANLF	MGAT2	Alpha-1,6-mannosyl-glycoprotein 2-beta-N-acetylglucosaminyltransferase	yes	notOK				0.537728				C(57.0215);K(57.0215);N(0.9840)	5	2	0	0	0						oligosaccharide biosynthetic process [GO:0009312];protein N-linked glycosylation [GO:0006487];protein N-linked glycosylation via asparagine [GO:0018279]	Golgi membrane [GO:0000139];Golgi stack [GO:0005795]	alpha-1,6-mannosylglycoprotein 2-beta-N-acetylglucosaminyltransferase activity [GO:0008455];manganese ion binding [GO:0030145];protein homodimerization activity [GO:0042803]	NaN	NaN	NaN	NaN	NaN	NaN	NaN	NaN	NaN	NaN	20.5465	21.1009	20.9273	20.2838	0.218133	0.181357	446	51313	0.26843	0.310278	NaN	NaN	NaN
A0A8I3MIK5	A0A8I3MIK5_CANLF	TRIP6	Thyroid hormone receptor interactor 6						0.36707	Basolateral	Cluster Basolateral-2	Cluster Basolateral	C(57.0215)	4	3	0	0	0						chordate embryonic development [GO:0043009];positive regulation of cell migration [GO:0030335];positive regulation of non-canonical NF-kappaB signal transduction [GO:1901224];signal transduction [GO:0007165]	cytoplasm [GO:0005737];cytosol [GO:0005829];focal adhesion [GO:0005925];nucleus [GO:0005634];plasma membrane [GO:0005886];stress fiber [GO:0001725]	interleukin-1 receptor binding [GO:0005149];kinase binding [GO:0019900];metal ion binding [GO:0046872]	NaN	NaN	NaN	NaN	NaN	NaN	NaN	NaN	NaN	NaN	20.6706	20.2451	21.1202	21.3676	-0.785988	1.06738	478	50689	0.207057	0.120947	NaN	NaN	NaN
A0A8I3MIN2	A0A8I3MIN2_CANLF	PLK1	Serine/threonine-protein kinase PLK	no	OK				NaN				K(145.0197);N-term(42.0106)	2	1	0	1	0						centrosome cycle [GO:0007098];double-strand break repair via alternative nonhomologous end joining [GO:0097681];establishment of mitotic spindle orientation [GO:0000132];establishment of protein localization [GO:0045184];female meiosis chromosome segregation [GO:0016321];G2/M transition of mitotic cell cycle [GO:0000086];homologous chromosome segregation [GO:0045143];microtubule bundle formation …	centriolar satellite [GO:0034451];centriole [GO:0005814];centrosome [GO:0005813];chromatin [GO:0000785];cytoplasm [GO:0005737];kinetochore [GO:0000776];midbody [GO:0030496];mitotic spindle pole [GO:0097431];nucleus [GO:0005634];outer kinetochore [GO:0000940];spindle microtubule [GO:0005876];spindle midzone [GO:0051233];spindle pole [GO:0000922];synaptonemal complex [GO:0000795]	anaphase-promoting complex binding [GO:0010997];ATP binding [GO:0005524];identical protein binding [GO:0042802];magnesium ion binding [GO:0000287];microtubule binding [GO:0008017];protein kinase binding [GO:0019901];protein serine kinase activity [GO:0106310];protein serine/threonine kinase activity [GO:0004674]	21.293	21.293	NaN	NaN	21.293	21.293	21.293	NaN	NaN	NaN	NaN	NaN	NaN	NaN	NaN	0	604	68306	0	NaN	NaN	NaN	NaN
A0A8I3MIR0	A0A8I3MIR0_CANLF	SOD2	Superoxide dismutase [Mn], mitochondrial						0.4604		Cluster Basolateral-4	Cluster Basolateral		3	1	0	0	0							mitochondrial matrix [GO:0005759]	metal ion binding [GO:0046872];superoxide dismutase activity [GO:0004784]	NaN	NaN	NaN	NaN	NaN	NaN	NaN	NaN	NaN	NaN	NaN	21.1925	21.3504	21.4927	-0.229005	0	319	34649	NaN	0.0696797	NaN	NaN	NaN
A0A8I3MIZ4	A0A8I3MIZ4_CANLF	GSK3A	[tau protein] kinase						0.393713	Basolateral			C(57.0215)	4	1	0	0	0						autosome genomic imprinting [GO:0141068];cardiac left ventricle morphogenesis [GO:0003214];cell differentiation [GO:0030154];cell migration [GO:0016477];cellular response to glucocorticoid stimulus [GO:0071385];cellular response to interleukin-3 [GO:0036016];cellular response to lithium ion [GO:0071285];extrinsic apoptotic signaling pathway in absence of ligand [GO:0097192];glycogen metabolic pro…	axon [GO:0030424];cytoplasm [GO:0005737];cytosol [GO:0005829];mitochondrion [GO:0005739];nucleus [GO:0005634]	ATP binding [GO:0005524];protein kinase A catalytic subunit binding [GO:0034236];protein serine/threonine kinase activity [GO:0004674];signaling receptor binding [GO:0005102]	NaN	NaN	NaN	NaN	NaN	NaN	NaN	NaN	NaN	NaN	18.2342	20.4074	20.6849	19.2025	-0.622857	0.165906	483	50982	0.900909	0.668747	NaN	NaN	NaN
A0A8I3MJ39	A0A8I3MJ39_CANLF	RCC1L	RCC1 like						0.580406		Cluster Apical-2	Cluster Apical	C(57.0215)	3	1	0	0	0									21.3613	NaN	20.758	NaN	NaN	21.091	NaN	NaN	NaN	NaN	NaN	NaN	NaN	NaN	0.468066	0	465	49779	0.132101	NaN	NaN	NaN	NaN
A0A8I3MJ60	A0A8I3MJ60_CANLF	GLTPD2	Glycolipid transfer protein domain containing 2						NaN				C(57.0215)	2	1	0	0	0						ceramide transport [GO:0035627];intermembrane lipid transfer [GO:0120009]	cytosol [GO:0005829]	ceramide 1-phosphate binding [GO:1902387];ceramide 1-phosphate transfer activity [GO:1902388]	NaN	NaN	NaN	NaN	NaN	NaN	NaN	NaN	NaN	20.4896	NaN	NaN	NaN	NaN	NaN	0	297	31436	NaN	NaN	NaN	NaN	NaN
A0A8I3MJ89	A0A8I3MJ89_CANLF	LOC100686569	Proteasome 20S subunit alpha 6	no	notOK				0.580351		Cluster Apical-1	Cluster Apical	C(57.0215);K(57.0215);N-term(57.0215)	12	5	0	0	0						proteolysis involved in protein catabolic process [GO:0051603]	cytoplasm [GO:0005737];nucleus [GO:0005634];proteasome core complex, alpha-subunit complex [GO:0019773]		24.6208	24.553	22.9228	23.1233	23.6232	24.051	23.9742	24.3122	23.9646	24.0419	24.1107	24.2792	23.8983	23.6748	0.46774	1.17761	227	25189	0.235777	0.318008	NaN	NaN	NaN
A0A8I3MJB4	A0A8I3MJB4_CANLF	PHLDB1	Pleckstrin homology like domain family B member 1						0.666918	Apical	Cluster Apical-1	Cluster Apical	C(57.0215)	19	1	0	0	0									NaN	NaN	NaN	NaN	NaN	NaN	NaN	NaN	NaN	NaN	18.9764	19.4695	NaN	18.2213	1.00163	0	1384	151431	0.239365	NaN	NaN	NaN	NaN
A0A8I3MJD3	A0A8I3MJD3_CANLF	HAVCR1	Hepatitis A virus cellular receptor 1						0.618876	Apical	Cluster Apical-1	Cluster Apical	C(57.0215);K(57.0215);N(0.9840);N-term(145.0197);N-term(57.0215)	5	10	0	0	0	Apical plasma membrane	Apical	Apical	+	+		plasma membrane [GO:0005886]		24.1605	24.1605	NaN	NaN	NaN	NaN	NaN	NaN	NaN	NaN	23.7204	24.8978	24.4972	22.5736	0.69939	0.431429	237	26128	0.360756	0.824207	97	NaN	100
A0A8I3MJG3	A0A8I3MJG3_CANLF	MTOR	Serine/threonine-protein kinase mTOR	no	OK				NaN				N(0.9840)	11	1	0	0	0					+	behavioral response to pain [GO:0048266];calcineurin-NFAT signaling cascade [GO:0033173];cardiac muscle cell development [GO:0055013];cardiac muscle contraction [GO:0060048];cellular response to hypoxia [GO:0071456];cellular response to insulin stimulus [GO:0032869];cellular response to leucine starvation [GO:1990253];cellular response to L-leucine [GO:0071233];cellular response to methionine [GO…	cytoplasm [GO:0005737];cytosol [GO:0005829];dendrite [GO:0030425];endoplasmic reticulum [GO:0005783];lysosomal membrane [GO:0005765];nuclear envelope [GO:0005635];nucleus [GO:0005634];phagocytic vesicle [GO:0045335];plasma membrane [GO:0005886];PML body [GO:0016605];serine/threonine protein kinase complex [GO:1902554];TORC1 complex [GO:0031931];TORC2 complex [GO:0031932]	ATP binding [GO:0005524];identical protein binding [GO:0042802];inositol hexakisphosphate binding [GO:0000822];phosphoprotein binding [GO:0051219];protein serine/threonine kinase activity [GO:0004674];protein tyrosine kinase activity [GO:0004713];ribosome binding [GO:0043022];RNA polymerase III type 1 promoter sequence-specific DNA binding [GO:0001002];RNA polymerase III type 2 promoter sequence-…	NaN	NaN	NaN	NaN	NaN	NaN	NaN	NaN	NaN	NaN	NaN	NaN	NaN	25.9476	NaN	0	2324	263409	NaN	NaN	30	NaN	NaN
A0A8I3MJG8	A0A8I3MJG8_CANLF	AP2S1	AP complex subunit sigma						0.5					3	1	0	0	0						clathrin-dependent endocytosis [GO:0072583];intracellular protein transport [GO:0006886]	AP-2 adaptor complex [GO:0030122]	clathrin adaptor activity [GO:0035615]	NaN	NaN	NaN	NaN	NaN	NaN	NaN	NaN	NaN	NaN	20.2635	NaN	NaN	20.2635	0	0	144	17285	NaN	NaN	NaN	NaN	NaN
A0A8I3MJI9	A0A8I3MJI9_CANLF	FECH	Ferrochelatase						NaN				C(57.0215)	6	1	0	0	0						cholesterol metabolic process [GO:0008203];detection of UV [GO:0009589];erythrocyte differentiation [GO:0030218];heme A biosynthetic process [GO:0006784];heme B biosynthetic process [GO:0006785];heme biosynthetic process [GO:0006783];heme O biosynthetic process [GO:0048034];multicellular organismal-level iron ion homeostasis [GO:0060586];protoporphyrinogen IX metabolic process [GO:0046501];regula…	mitochondrial inner membrane [GO:0005743];mitochondrial matrix [GO:0005759];mitochondrion [GO:0005739]	ferrochelatase activity [GO:0004325];heme binding [GO:0020037];iron ion binding [GO:0005506];iron-responsive element binding [GO:0030350];protein homodimerization activity [GO:0042803]	NaN	NaN	NaN	NaN	NaN	NaN	NaN	NaN	NaN	NaN	NaN	NaN	NaN	19.5597	NaN	0	473	52590	NaN	NaN	NaN	NaN	NaN
A0A8I3MJJ7	A0A8I3MJJ7_CANLF	MTHFD1	C-1-tetrahydrofolate synthase, cytoplasmic	no	OK			+	0.479618				C(57.0215);K(145.0197);K(57.0215);M(15.9949);N(0.9840);N-term(145.0197);N-term(57.0215)	87	69	1	2	0			Apical		+	tetrahydrofolate interconversion [GO:0035999]	cytosol [GO:0005829]	ATP binding [GO:0005524];formate-tetrahydrofolate ligase activity [GO:0004329];methenyltetrahydrofolate cyclohydrolase activity [GO:0004477];methylenetetrahydrofolate dehydrogenase (NADP+) activity [GO:0004488]	26.6786	26.4782	26.6334	26.8146	26.4928	26.6721	26.6408	26.8029	26.6401	26.6714	26.2017	26.9155	27.0013	26.3398	-0.117686	0.490202	935	101251	0.150957	0.139333	65	42.4444	NaN
A0A8I3MJK4	A0A8I3MJK4_CANLF	ERO1A	ERO1-like protein alpha	no	OK				0.476248		Cluster Basolateral-4	Cluster Basolateral	C(57.0215);N(0.9840);N-term(57.0215)	7	5	0	0	0			Apical		+	protein folding in endoplasmic reticulum [GO:0034975]	endoplasmic reticulum membrane [GO:0005789];Golgi lumen [GO:0005796]	FAD binding [GO:0071949];protein-disulfide reductase activity [GO:0015035];thiol oxidase activity [GO:0016972]	23.7181	23.488	23.8787	24.0574	23.886	23.9333	23.6823	23.7098	23.6544	23.9099	23.8205	23.5304	23.7805	24.0281	-0.137168	0.855442	455	52790	0.116662	0.106197	74	NaN	NaN
A0A8I3MJL5	A0A8I3MJL5_CANLF	ADGRL2	Adhesion G protein-coupled receptor L2	yes	OK				0.436696		Cluster Basolateral-2	Cluster Basolateral	K(145.0197);N-term(57.0215)	9	5	0	5	0						cell surface receptor signaling pathway [GO:0007166]	membrane [GO:0016020]	carbohydrate binding [GO:0030246];G protein-coupled receptor activity [GO:0004930]	NaN	NaN	NaN	20.8876	NaN	NaN	NaN	NaN	NaN	NaN	20.4339	20.8566	21.2322	20.9178	-0.367285	0.739912	1123	126123	0.205739	0.13677	NaN	NaN	NaN
A0A8I3MJM5	A0A8I3MJM5_CANLF	SLC25A46	Solute carrier family 25 member 46						0.491736		Cluster Basolateral-2	Cluster Basolateral	C(57.0215)	1	1	0	0	0						mitochondrial membrane fission [GO:0090149]	mitochondrial outer membrane [GO:0005741]		NaN	21.076	NaN	NaN	NaN	NaN	NaN	NaN	NaN	NaN	21.0396	21.076	21.1116	NaN	-0.047692	0	417	45806	0.0145216	NaN	NaN	NaN	NaN
A0A8I3MJN9	A0A8I3MJN9_CANLF		Elongation factor 1-alpha	no	OK				0.452908		Cluster Basolateral-4	Cluster Basolateral	C(57.0215);K(145.0197);K(57.0215);M(15.9949);N(0.9840);N-term(57.0215)	25	5	0	1	0						translation [GO:0006412];translational elongation [GO:0006414]		GTP binding [GO:0005525];GTPase activity [GO:0003924];translation elongation factor activity [GO:0003746]	NaN	23.2039	NaN	NaN	NaN	NaN	23.2039	23.2039	NaN	NaN	23.2512	22.58	23.155	23.6381	-0.272563	0.54132	429	46434	0.197474	0.192585	NaN	NaN	NaN
A0A8I3MJP8	A0A8I3MJP8_CANLF	SEC23A	Protein transport protein SEC23						0.531387				C(57.0215);K(57.0215);N(0.9840);N-term(57.0215)	24	9	0	0	0			Apical		+	endoplasmic reticulum to Golgi vesicle-mediated transport [GO:0006888];intracellular protein transport [GO:0006886]	COPII vesicle coat [GO:0030127];cytosol [GO:0005829];endoplasmic reticulum membrane [GO:0005789]	zinc ion binding [GO:0008270]	23.5869	24.0514	23.204	22.2176	22.6037	23.1837	23.5905	23.9215	23.6023	23.1993	23.282	23.693	23.5241	23.0527	0.181365	0.290418	736	82882	0.296326	0.331451	88	NaN	NaN
A0A8I3MJQ4	A0A8I3MJQ4_CANLF	KIAA2013	KIAA2013						0.533035		Cluster Basolateral-4	Cluster Basolateral	C(57.0215);N-term(57.0215)	4	2	0	0	0							membrane [GO:0016020]		NaN	NaN	NaN	NaN	21.1879	20.9194	20.9194	20.5892	NaN	NaN	21.0894	20.7782	20.7266	21.0479	0.190914	0.666273	574	62588	0.111954	0.167357	NaN	NaN	NaN
A0A8I3MJS4	A0A8I3MJS4_CANLF	SYNE2	Spectrin repeat containing nuclear envelope protein 2	no	OK				NaN				K(145.0197);K(57.0215);N-term(57.0215)	25	1	0	1	0						centrosome localization [GO:0051642];nuclear migration along microfilament [GO:0031022];nucleokinesis involved in cell motility in cerebral cortex radial glia guided migration [GO:0021817];positive regulation of cell migration [GO:0030335];regulation of cilium assembly [GO:1902017]	cilium [GO:0005929];fibrillar center [GO:0001650];filopodium membrane [GO:0031527];focal adhesion [GO:0005925];intermediate filament cytoskeleton [GO:0045111];lamellipodium membrane [GO:0031258];meiotic nuclear membrane microtubule tethering complex [GO:0034993];mitochondrion [GO:0005739];nuclear outer membrane [GO:0005640];sarcoplasmic reticulum [GO:0016529];Z disc [GO:0030018]	actin binding [GO:0003779];cytoskeleton-nuclear membrane anchor activity [GO:0140444]	NaN	NaN	NaN	NaN	NaN	NaN	NaN	NaN	20.4156	NaN	NaN	NaN	NaN	NaN	NaN	0	6813	787556	NaN	NaN	NaN	NaN	NaN
A0A8I3MJT5	A0A8I3MJT5_CANLF	DDX6	RNA helicase	no	OK				0.488927				C(57.0215);N-term(57.0215)	14	4	0	0	0			Apical		+	negative regulation of translation [GO:0017148];P-body assembly [GO:0033962];stress granule assembly [GO:0034063]	cytoplasmic stress granule [GO:0010494];P-body [GO:0000932]	ATP binding [GO:0005524];hydrolase activity [GO:0016787];mRNA binding [GO:0003729];RNA helicase activity [GO:0003724]	22.3609	22.7391	22.3854	21.8819	NaN	22.4206	21.9225	22.3732	22.3242	22.7161	22.0995	22.3616	22.6032	22.3848	-0.0639102	0.167369	483	54403	0.195931	0.171697	64	NaN	NaN
A0A8I3MJX3	A0A8I3MJX3_CANLF	CEMIP2	hyaluronoglucosaminidase	yes	OK				0.432826		Cluster Basolateral-1	Cluster Basolateral	C(57.0215);K(145.0197);K(57.0215);N-term(145.0197);N-term(57.0215)	16	13	0	12	0							plasma membrane [GO:0005886]	carbohydrate binding [GO:0030246];hyalurononglucosaminidase activity [GO:0004415]	23.5807	23.8565	24.0991	23.8695	22.8639	23.9375	23.4002	24.4477	23.7845	24.2129	23.8868	23.8615	23.8389	23.8646	-0.390002	1.35179	1350	150320	0.232407	0.180087	NaN	NaN	NaN
A0A8I3MJY3	A0A8I3MJY3_CANLF	RPS19	Small ribosomal subunit protein eS19	no	OK				0.518641		Cluster Apical-2	Cluster Apical	K(145.0197);N-term(145.0197);N-term(57.0215)	18	10	0	2	0			Apical		+	antimicrobial humoral immune response mediated by antimicrobial peptide [GO:0061844];defense response to Gram-negative bacterium [GO:0050829];erythrocyte differentiation [GO:0030218];killing of cells of another organism [GO:0031640];maturation of SSU-rRNA from tricistronic rRNA transcript (SSU-rRNA, 5.8S rRNA, LSU-rRNA) [GO:0000462];monocyte chemotaxis [GO:0002548];negative regulation of respirat…	cytosolic small ribosomal subunit [GO:0022627];nucleolus [GO:0005730];nucleoplasm [GO:0005654];postsynaptic density [GO:0014069];small-subunit processome [GO:0032040]	fibroblast growth factor binding [GO:0017134];identical protein binding [GO:0042802];protein kinase binding [GO:0019901];RNA binding [GO:0003723];structural constituent of ribosome [GO:0003735]	24.2992	23.6012	23.0277	23.9734	23.7723	23.6614	23.8306	23.8257	23.925	23.7672	NaN	23.7992	23.7992	NaN	0.107624	0.25925	162	17959	0.188989	0.201907	79	NaN	NaN
A0A8I3MK01	A0A8I3MK01_CANLF	MCM7	DNA replication licensing factor MCM7						0.521714					5	1	0	0	0			Apical		+	DNA replication initiation [GO:0006270]	chromosome [GO:0005694];MCM complex [GO:0042555];nucleus [GO:0005634]	ATP binding [GO:0005524];ATP hydrolysis activity [GO:0016887];DNA binding [GO:0003677];DNA helicase activity [GO:0003678]	NaN	NaN	NaN	NaN	NaN	NaN	NaN	NaN	NaN	NaN	18.5163	19.6745	19.5987	18.3413	0.125385	0.0472894	693	78035	0.53904	0.58004	64	NaN	NaN
A0A8I3MK39	A0A8I3MK39_CANLF	MRPS30	Mitochondrial ribosomal protein S30						NaN				C(57.0215)	3	1	0	0	0					+	translation [GO:0006412]	mitochondrial large ribosomal subunit [GO:0005762]	structural constituent of ribosome [GO:0003735]	NaN	NaN	19.4723	NaN	NaN	NaN	NaN	NaN	NaN	NaN	NaN	NaN	19.4723	19.4723	NaN	0	426	47993	NaN	0	0	NaN	NaN
A0A8I3MK62	A0A8I3MK62_CANLF	CISD1	Uncharacterized protein	yes	notOK				0.466398		Cluster Basolateral-1	Cluster Basolateral	C(57.0215);K(145.0197);K(57.0215);N-term(57.0215)	11	9	0	0	1						intracellular iron ion homeostasis [GO:0006879];regulation of autophagy [GO:0010506]	mitochondrial outer membrane [GO:0005741]	2 iron, 2 sulfur cluster binding [GO:0051537];L-cysteine transaminase activity [GO:0047801];metal ion binding [GO:0046872]	24.4982	24.0901	24.3872	24.7276	NaN	NaN	NaN	NaN	NaN	NaN	24.409	24.3502	24.4777	24.5317	-0.1942	0.860854	106	12101	0.116711	0.102176	NaN	NaN	NaN
A0A8I3MK79	A0A8I3MK79_CANLF	VASN	Vasorin	yes	OK				0.5				C(57.0215);K(145.0197)	4	2	0	2	0				+	+	cellular response to hypoxia [GO:0071456];cellular response to redox state [GO:0071461];negative regulation of epithelial to mesenchymal transition [GO:0010719];negative regulation of transforming growth factor beta receptor signaling pathway [GO:0030512]	cell surface [GO:0009986];extracellular exosome [GO:0070062];extracellular matrix [GO:0031012];extracellular space [GO:0005615];mitochondrion [GO:0005739];plasma membrane [GO:0005886]	transforming growth factor beta binding [GO:0050431]	NaN	NaN	NaN	NaN	NaN	NaN	NaN	NaN	NaN	NaN	19.2502	NaN	NaN	19.2502	0	0	672	71469	NaN	NaN	4	NaN	12.1
A0A8I3MKA2	A0A8I3MKA2_CANLF	PPA1	inorganic diphosphatase	no	notOK				NaN				N(0.9840)	2	1	0	0	0					+	phosphate-containing compound metabolic process [GO:0006796]	cytoplasm [GO:0005737]	inorganic diphosphate phosphatase activity [GO:0004427];magnesium ion binding [GO:0000287]	20.6072	NaN	NaN	NaN	NaN	NaN	NaN	NaN	NaN	NaN	20.6072	NaN	NaN	NaN	NaN	0	302	34616	0	NaN	86	NaN	NaN
A0A8I3MKC0	A0A8I3MKC0_CANLF	NNT	proton-translocating NAD(P)(+) transhydrogenase	yes	notOK			+	0.494944				C(57.0215);K(145.0197)	39	6	1	0	1			Apical	+	+	NADPH regeneration [GO:0006740];proton transmembrane transport [GO:1902600];reactive oxygen species metabolic process [GO:0072593]	membrane [GO:0016020];mitochondrion [GO:0005739]	NADP binding [GO:0050661];oxidoreductase activity [GO:0016491]	21.8697	21.8697	NaN	NaN	NaN	21.9537	NaN	21.8697	21.7805	NaN	21.658	21.9138	22.0542	21.8242	-0.0291803	0.141988	1088	113887	0.076139	0.0859432	75	42.4767	46.7
A0A8I3MKC3	A0A8I3MKC3_CANLF	MRTO4	Ribosome assembly factor mrt4	no	notOK				NaN				C(57.0215)	5	1	0	0	0						nuclear-transcribed mRNA catabolic process [GO:0000956];ribosomal large subunit assembly [GO:0000027];ribosomal large subunit biogenesis [GO:0042273];rRNA processing [GO:0006364]	cytoplasm [GO:0005737];nucleolus [GO:0005730];preribosome, large subunit precursor [GO:0030687]		NaN	NaN	19.6658	NaN	NaN	NaN	NaN	NaN	NaN	NaN	NaN	NaN	NaN	NaN	NaN	0	240	27542	NaN	NaN	NaN	NaN	NaN
A0A8I3MKC9	A0A8I3MKC9_CANLF	RPS17	Small ribosomal subunit protein eS17	no	notOK			+	0.522419				C(57.0215);K(145.0197);K(57.0215);N-term(57.0215)	19	17	3	0	1			Apical		+	translation [GO:0006412]	cytosolic ribosome [GO:0022626];ribonucleoprotein complex [GO:1990904]	structural constituent of ribosome [GO:0003735]	26.3825	26.6002	26.1649	25.8621	25.8578	26.5949	26.2497	26.6028	25.8708	26.3054	26.2108	26.3548	26.3419	26.1965	0.129463	0.433446	266	29381	0.167895	0.183399	67	68.9534	NaN
A0A8I3MKE1	A0A8I3MKE1_CANLF	EZR	Ezrin	no	notOK			+	0.456397		Cluster Basolateral-3	Cluster Basolateral	C(57.0215);K(145.0197);K(57.0215);N-term(145.0197);N-term(57.0215)	74	45	1	0	6			NonPolar		+	actin filament bundle assembly [GO:0051017];astral microtubule organization [GO:0030953];cellular response to cAMP [GO:0071320];cortical microtubule organization [GO:0043622];establishment of centrosome localization [GO:0051660];establishment of endothelial barrier [GO:0061028];filopodium assembly [GO:0046847];leukocyte cell-cell adhesion [GO:0007159];membrane to membrane docking [GO:0022614];mic…	actin filament [GO:0005884];adherens junction [GO:0005912];apical part of cell [GO:0045177];apical plasma membrane [GO:0016324];cytosol [GO:0005829];endosome [GO:0005768];fibrillar center [GO:0001650];filopodium [GO:0030175];focal adhesion [GO:0005925];immunological synapse [GO:0001772];microvillus [GO:0005902];perinuclear region of cytoplasm [GO:0048471];plasma membrane [GO:0005886];plasma membr…	actin binding [GO:0003779];actin filament binding [GO:0051015];ATPase binding [GO:0051117];cell adhesion molecule binding [GO:0050839];identical protein binding [GO:0042802];microtubule binding [GO:0008017];protein domain specific binding [GO:0019904];protein kinase A catalytic subunit binding [GO:0034236];protein kinase A regulatory subunit binding [GO:0034237];S100 protein binding [GO:0044548]	25.8436	25.7031	26.1573	26.2612	25.3539	25.8157	25.985	26.4578	26.1793	26.0325	25.7365	26.4637	26.238	25.3411	-0.252262	0.703298	586	69423	0.249551	0.209685	43	68.0399	NaN
A0A8I3MKE4	A0A8I3MKE4_CANLF	S100A8	S100 calcium binding protein A8	no	OK				0.62061	Apical	Cluster Apical-3	Cluster Apical	K(145.0197)	3	2	0	1	0							nucleus [GO:0005634];perinuclear region of cytoplasm [GO:0048471]	calcium ion binding [GO:0005509];calcium-dependent protein binding [GO:0048306];S100 protein binding [GO:0044548]	20.9881	20.9881	NaN	NaN	21.089	21.7314	21.3959	20.8797	19.3714	20.4177	21.1045	21.0729	20.8616	20.8981	0.710004	1.58318	168	19229	0.210128	0.349974	NaN	NaN	NaN
A0A8I3MKF6	A0A8I3MKF6_CANLF	WDR7	WD repeat domain 7	no	OK				0.408731		Cluster Basolateral-2	Cluster Basolateral	C(57.0215)	4	3	0	0	0									NaN	NaN	NaN	NaN	NaN	NaN	NaN	NaN	NaN	NaN	19.9938	20.9525	21.3403	20.6713	-0.53266	0.338817	1389	153171	0.45332	0.32213	NaN	NaN	NaN
A0A8I3MKG9	A0A8I3MKG9_CANLF	DPEP1	Dipeptidase	no	OK				NaN				C(57.0215);K(145.0197)	1	1	0	1	0	Apical plasma membrane			+		antibiotic metabolic process [GO:0016999];glutathione catabolic process [GO:0006751];homocysteine metabolic process [GO:0050667];inflammatory response [GO:0006954];leukotriene D4 catabolic process [GO:1901749];negative regulation of cell migration [GO:0030336];neutrophil chemotaxis [GO:0030593];proteolysis [GO:0006508]	apical plasma membrane [GO:0016324];cell junction [GO:0030054];nucleoplasm [GO:0005654];plasma membrane [GO:0005886];side of membrane [GO:0098552]	beta-lactamase activity [GO:0008800];metallodipeptidase activity [GO:0070573];modified amino acid binding [GO:0072341];zinc ion binding [GO:0008270]	21.3558	21.3558	NaN	NaN	NaN	NaN	NaN	NaN	NaN	NaN	NaN	NaN	NaN	NaN	NaN	0	452	50221	0	NaN	NaN	NaN	100
A0A8I3MKH3	A0A8I3MKH3_CANLF	DHRS4	Dehydrogenase/reductase 4						0.245755	Basolateral	Cluster Basolateral-2	Cluster Basolateral	C(57.0215);N-term(57.0215)	6	4	0	0	0			NonPolar	+	+	retinal metabolic process [GO:0042574]	mitochondrion [GO:0005739];peroxisome [GO:0005777]	carbonyl reductase (NADPH) activity [GO:0004090];retinal dehydrogenase activity [GO:0001758]	23.1479	NaN	NaN	NaN	NaN	22.8241	20.9209	23.1479	23.4121	23.9849	19.5598	23.1921	24.0866	23.1023	-1.61781	1.19243	282	30082	0.714517	0.325061	45	NaN	55.6
A0A8I3MKL0	A0A8I3MKL0_CANLF	TMEM91	2-oxoisovalerate dehydrogenase subunit alpha	yes	notOK				0.590146		Cluster Apical-1	Cluster Apical	N-term(145.0197)	17	2	0	0	1								oxidoreductase activity, acting on the aldehyde or oxo group of donors, disulfide as acceptor [GO:0016624]	NaN	NaN	NaN	NaN	NaN	NaN	NaN	NaN	NaN	NaN	21.1362	21.601	21.1758	20.5095	0.525963	0.488508	480	54212	0.225878	0.320877	NaN	NaN	NaN
A0A8I3MKN1	A0A8I3MKN1_CANLF	GYS1	Glycogen [starch] synthase						NaN				C(57.0215)	6	1	0	0	0						glycogen biosynthetic process [GO:0005978]		alpha-1,4-glucan glucosyltransferase (UDP-glucose donor) activity [GO:0004373]	NaN	NaN	NaN	NaN	NaN	NaN	NaN	NaN	NaN	NaN	NaN	17.889	NaN	NaN	NaN	0	673	76470	NaN	NaN	NaN	NaN	NaN
A0A8I3MKN8	A0A8I3MKN8_CANLF	TOR1AIP1	Torsin-1A-interacting protein 1	yes	OK				NaN				C(57.0215)	15	1	0	0	0					+	nuclear membrane organization [GO:0071763];protein localization to nuclear envelope [GO:0090435]	nuclear inner membrane [GO:0005637];nuclear membrane [GO:0031965]	ATPase activator activity [GO:0001671]	NaN	NaN	NaN	NaN	NaN	NaN	NaN	NaN	NaN	NaN	NaN	18.2141	NaN	NaN	NaN	0	615	69167	NaN	NaN	61	NaN	NaN
A0A8I3MKP8	A0A8I3MKP8_CANLF	NUP133	Nucleoporin 133						NaN				C(57.0215)	3	1	0	0	0						nephron development [GO:0072006];neural tube development [GO:0021915];neurogenesis [GO:0022008];nuclear pore organization [GO:0006999];paraxial mesoderm development [GO:0048339];poly(A)+ mRNA export from nucleus [GO:0016973];protein import into nucleus [GO:0006606];somite development [GO:0061053];transcription-dependent tethering of RNA polymerase II gene DNA at nuclear periphery [GO:0000972]	kinetochore [GO:0000776];nuclear membrane [GO:0031965];nuclear pore outer ring [GO:0031080]	structural constituent of nuclear pore [GO:0017056]	NaN	NaN	NaN	NaN	NaN	NaN	NaN	NaN	NaN	NaN	18.5553	NaN	NaN	NaN	NaN	0	1156	129229	NaN	NaN	NaN	NaN	NaN
A0A8I3MKR5	A0A8I3MKR5_CANLF	HP1BP3	Heterochromatin protein 1-binding protein 3	no	OK				NaN					18	1	0	0	0						nucleosome assembly [GO:0006334]	nucleosome [GO:0000786];nucleus [GO:0005634]	DNA binding [GO:0003677]	NaN	NaN	NaN	NaN	NaN	NaN	NaN	NaN	NaN	NaN	NaN	18.6622	NaN	NaN	NaN	0	553	61296	NaN	NaN	NaN	NaN	NaN
A0A8I3MKU4	A0A8I3MKU4_CANLF	TRAPPC2L	Trafficking protein particle complex subunit 2-like protein	no	notOK				0.5				C(57.0215);N-term(42.0106)	2	2	0	0	0						endoplasmic reticulum to Golgi vesicle-mediated transport [GO:0006888]	perinuclear region of cytoplasm [GO:0048471]		NaN	NaN	NaN	NaN	NaN	NaN	NaN	NaN	NaN	NaN	NaN	19.9445	19.9445	NaN	0	0	109	12664	NaN	NaN	NaN	NaN	NaN
A0A8I3MKW2	A0A8I3MKW2_CANLF	MAP4K5	Mitogen-activated protein kinase kinase kinase kinase	no	OK				0.474701		Cluster Basolateral-1	Cluster Basolateral	C(57.0215)	6	1	0	0	0						intracellular signal transduction [GO:0035556]	cilium [GO:0005929];cytoplasm [GO:0005737];cytosol [GO:0005829];plasma membrane [GO:0005886]	ATP binding [GO:0005524];MAP kinase kinase kinase kinase activity [GO:0008349]	19.5802	NaN	19.8725	19.7337	NaN	NaN	NaN	NaN	NaN	NaN	19.7337	NaN	NaN	NaN	-0.146119	0.532622	865	96975	0.0751666	0.067944	NaN	NaN	NaN
A0A8I3MKW3	A0A8I3MKW3_CANLF	GAPDHS	Glyceraldehyde-3-phosphate dehydrogenase	no	OK				0.521769				C(57.0215);N-term(57.0215)	4	3	0	0	0						glucose metabolic process [GO:0006006];glycolytic process [GO:0006096]	cytosol [GO:0005829]	glyceraldehyde-3-phosphate dehydrogenase (NAD+) (phosphorylating) activity [GO:0004365];NAD binding [GO:0051287];NADP binding [GO:0050661]	NaN	NaN	NaN	NaN	NaN	NaN	NaN	NaN	NaN	NaN	21.6132	21.9642	21.8544	21.4717	0.125706	0.169993	404	44094	0.171163	0.186486	NaN	NaN	NaN
A0A8I3MKY4	A0A8I3MKY4_CANLF	LOC609365	Uncharacterized protein	yes	OK			+	0.436805		Cluster Basolateral-3	Cluster Basolateral	C(57.0215);K(145.0197);K(57.0215);N(0.9840);N-term(145.0197);N-term(57.0215)	27	76	6	17	0			Baso		+				28.1127	28.0811	28.3734	28.3993	27.6789	27.9942	27.8849	28.6565	28.4654	28.5394	28.2433	28.3111	28.2546	28.1841	-0.366643	2.43892	365	40443	0.144616	0.112604	22	50.6215	NaN
A0A8I3MKY6	A0A8I3MKY6_CANLF	NDUFV2	NADH dehydrogenase [ubiquinone] flavoprotein 2, mitochondrial						0.626657	Apical	Cluster Apical-1	Cluster Apical	C(57.0215)	10	2	0	0	0						cardiac muscle tissue development [GO:0048738];mitochondrial electron transport, NADH to ubiquinone [GO:0006120];nervous system development [GO:0007399]	mitochondrial inner membrane [GO:0005743];respiratory chain complex I [GO:0045271]	2 iron, 2 sulfur cluster binding [GO:0051537];metal ion binding [GO:0046872];NADH dehydrogenase (ubiquinone) activity [GO:0008137]	NaN	NaN	NaN	NaN	NaN	NaN	NaN	NaN	NaN	NaN	NaN	21.7821	21.3474	20.7224	0.747174	0	249	27403	NaN	0.301641	NaN	NaN	NaN
A0A8I3ML59	A0A8I3ML59_CANLF	LNPEP	Leucyl and cystinyl aminopeptidase				+	+	0.342078	Basolateral	Cluster Basolateral-1	Cluster Basolateral	C(57.0215)	11	1	1	0	0			Apical		+	proteolysis [GO:0006508]	membrane [GO:0016020]	aminopeptidase activity [GO:0004177];metallopeptidase activity [GO:0008237];zinc ion binding [GO:0008270]	19.9248	19.942	20.922	20.9133	19.6896	19.6901	19.8886	21.0268	21.0266	20.9398	20.2284	20.295	20.7419	20.6934	-0.943592	6.07737	1026	117530	0.168	0.088076	91	35.2382	NaN
A0A8I3ML71	A0A8I3ML71_CANLF	ARHGAP17	Rho GTPase activating protein 17	no	OK				0.5				C(57.0215)	2	1	0	0	0						signal transduction [GO:0007165]	cytoplasm [GO:0005737]	GTPase activator activity [GO:0005096]	NaN	NaN	NaN	18.5703	NaN	NaN	NaN	NaN	NaN	NaN	18.5703	NaN	NaN	18.5703	0	0	839	90160	NaN	0	NaN	NaN	NaN
A0A8I3ML75	A0A8I3ML75_CANLF		Keratin, type II cytoskeletal 8	no	OK				0.468253		Cluster Basolateral-4	Cluster Basolateral	K(145.0197);K(57.0215);N-term(145.0197);N-term(57.0215)	6	2	0	2	0							cytoplasm [GO:0005737];keratin filament [GO:0045095];nuclear matrix [GO:0016363];nucleoplasm [GO:0005654]		21.194	21.194	NaN	NaN	NaN	NaN	NaN	NaN	NaN	NaN	21.2498	20.8472	21.136	21.4734	-0.183451	0.458296	439	48942	0.120159	0.164625	NaN	NaN	NaN
A0A8I3MLB7	A0A8I3MLB7_CANLF	EXOC8	Exocyst complex component 8						0.549443				C(57.0215)	6	1	0	0	0					+	endosome organization [GO:0007032];exocytosis [GO:0006887];extracellular matrix disassembly [GO:0022617];Golgi to plasma membrane transport [GO:0006893];protein localization [GO:0008104];protein transport [GO:0015031]	exocyst [GO:0000145];growth cone [GO:0030426];late endosome [GO:0005770];perinuclear region of cytoplasm [GO:0048471]	phosphatidylinositol binding [GO:0035091];small GTPase binding [GO:0031267]	NaN	NaN	NaN	NaN	NaN	NaN	NaN	NaN	NaN	NaN	NaN	19.301	NaN	19.0148	0.286259	0	678	76400	NaN	NaN	65	NaN	NaN
A0A8I3MLJ6	A0A8I3MLJ6_CANLF	DAD1	Dolichyl-diphosphooligosaccharide--protein glycosyltransferase subunit DAD1						NaN				N-term(42.0106)	5	1	0	0	0						apoptotic process [GO:0006915];blastocyst development [GO:0001824];negative regulation of apoptotic process [GO:0043066];protein N-linked glycosylation [GO:0006487];protein N-linked glycosylation via asparagine [GO:0018279];regulation of protein stability [GO:0031647]	oligosaccharyltransferase complex [GO:0008250];oligosaccharyltransferase complex A [GO:0160226];oligosaccharyltransferase complex B [GO:0160227]	enzyme activator activity [GO:0008047]	NaN	NaN	NaN	NaN	NaN	NaN	NaN	NaN	NaN	NaN	NaN	19.1082	NaN	NaN	NaN	0	113	12469	NaN	NaN	NaN	NaN	NaN
A0A8I3MLL5	A0A8I3MLL5_CANLF	PPP2R1A	Phosphatase PP2A regulatory subunit A/Splicing factor 3B subunit 1-like HEAT repeat domain-containing protein						0.580598		Cluster Apical-3	Cluster Apical	C(57.0215)	11	1	0	0	0			Apical		+				21.4306	NaN	NaN	NaN	NaN	NaN	NaN	NaN	NaN	NaN	21.8248	NaN	20.8864	21.4306	0.469207	0.526708	587	65095	0.192023	0.26361	73	NaN	NaN
A0A8I3MLM1	A0A8I3MLM1_CANLF	LOC100687259	Proteasome 26S subunit, ATPase 6	no	OK				NaN				C(57.0215)	14	1	0	0	0							proteasome complex [GO:0000502]	ATP binding [GO:0005524];ATP hydrolysis activity [GO:0016887]	NaN	NaN	NaN	NaN	NaN	NaN	NaN	NaN	NaN	NaN	NaN	19.2628	NaN	NaN	NaN	0	378	42571	NaN	NaN	NaN	NaN	NaN
A0A8I3MLQ5	A0A8I3MLQ5_CANLF	LOC106557472	Uncharacterized protein						0.438949		Cluster Basolateral-2	Cluster Basolateral	C(57.0215)	3	1	0	0	0						endoplasmic reticulum organization [GO:0007029];membrane organization [GO:0061024]	endoplasmic reticulum [GO:0005783];membrane [GO:0016020];nuclear envelope [GO:0005635]	ATPase activator activity [GO:0001671]	NaN	21.2104	NaN	NaN	NaN	NaN	NaN	NaN	NaN	NaN	20.9047	21.2104	21.4626	NaN	-0.354076	0	468	51922	0.117762	NaN	NaN	NaN	NaN
A0A8I3MLX2	A0A8I3MLX2_CANLF	PNN	Pinin	no	OK				0.373527					9	1	0	0	0						mRNA processing [GO:0006397];RNA splicing [GO:0008380]	catalytic step 2 spliceosome [GO:0071013];desmosome [GO:0030057];exon-exon junction complex [GO:0035145];nuclear speck [GO:0016607]	DNA binding [GO:0003677]	NaN	NaN	NaN	NaN	NaN	NaN	NaN	NaN	NaN	NaN	19.7396	NaN	20.4857	NaN	-0.746042	0	769	87515	NaN	NaN	NaN	NaN	NaN
A0A8I3MLX7	A0A8I3MLX7_CANLF	PAK4	non-specific serine/threonine protein kinase				+		0.778972	Apical	Cluster Apical-3	Cluster Apical	C(57.0215)	9	1	0	0	0								ATP binding [GO:0005524];protein serine/threonine kinase activity [GO:0004674]	NaN	NaN	NaN	NaN	NaN	NaN	NaN	NaN	NaN	NaN	19.9114	20.1133	18.5476	17.8425	1.81734	1.41581	592	64213	0.0987935	0.338864	NaN	NaN	NaN
A0A8I3MM09	A0A8I3MM09_CANLF	ATM	Serine-protein kinase ATM						NaN				C(57.0215);N-term(42.0106)	4	1	0	0	0						DNA repair [GO:0006281]	cytoplasmic vesicle [GO:0031410];nucleus [GO:0005634]	ATP binding [GO:0005524];protein serine/threonine kinase activity [GO:0004674]	NaN	NaN	NaN	NaN	NaN	NaN	NaN	NaN	NaN	NaN	NaN	19.7601	NaN	NaN	NaN	0	3024	345807	NaN	NaN	NaN	NaN	NaN
A0A8I3MM22	A0A8I3MM22_CANLF	GALNT1	Polypeptide N-acetylgalactosaminyltransferase	yes	notOK				0.57329		Cluster Apical-1	Cluster Apical	C(57.0215)	6	3	0	0	0						protein O-linked glycosylation [GO:0006493];protein O-linked glycosylation via serine [GO:0018242];protein O-linked glycosylation via threonine [GO:0018243]	extracellular region [GO:0005576];Golgi apparatus [GO:0005794];Golgi cisterna membrane [GO:0032580];Golgi membrane [GO:0000139];perinuclear region of cytoplasm [GO:0048471]	carbohydrate binding [GO:0030246];manganese ion binding [GO:0030145];polypeptide N-acetylgalactosaminyltransferase activity [GO:0004653]	NaN	21.0963	21.0963	NaN	21.3374	21.4129	21.2507	20.8067	20.6902	20.9234	20.9505	21.5911	21.2287	20.3374	0.426012	1.63377	559	64205	0.157248	0.209377	NaN	NaN	NaN
A0A8I3MM38	A0A8I3MM38_CANLF	FBL	Fibrillarin	no	OK				0.586119				K(145.0197)	19	6	0	3	0			Apical		+	box C/D sno(s)RNA 3'-end processing [GO:0000494];ribosomal small subunit biogenesis [GO:0042274];rRNA methylation [GO:0031167];snoRNA localization [GO:0048254]	box C/D methylation guide snoRNP complex [GO:0031428];Cajal body [GO:0015030];fibrillar center [GO:0001650];granular component [GO:0001652];nucleolus [GO:0005730];small-subunit processome [GO:0032040]	ATPase binding [GO:0051117];histone H2AQ104 methyltransferase activity [GO:1990259];RNA binding [GO:0003723];rRNA methyltransferase activity [GO:0008649];TFIID-class transcription factor complex binding [GO:0001094]	22.5468	22.5468	NaN	NaN	22.5468	22.5468	22.5468	NaN	NaN	NaN	20.2399	23.3888	23.3932	20.278	0.501977	0.203302	313	33319	0.459472	1.12156	67	NaN	NaN
A0A8I3MM40	A0A8I3MM40_CANLF	UQCRC2	Ubiquinol-cytochrome c reductase core protein 2	no	OK			+	0.461113		Cluster Basolateral-3	Cluster Basolateral	C(57.0215);K(145.0197);N(0.9840);N-term(57.0215)	20	5	1	1	0			Apical		+	proteolysis [GO:0006508]		metal ion binding [GO:0046872];metalloendopeptidase activity [GO:0004222]	23.6957	21.9139	23.4286	24.3188	22.9928	23.8244	23.7219	23.9786	23.2569	23.3965	23.4	23.9752	23.719	22.9995	-0.224861	0.3054	453	48326	0.369373	0.329745	78	63.548	NaN
A0A8I3MM73	A0A8I3MM73_CANLF	LOC479087	60S ribosomal protein L32-like	no	OK				NaN				C(57.0215)	4	1	0	0	0						translation [GO:0006412]	cytosolic large ribosomal subunit [GO:0022625]	structural constituent of ribosome [GO:0003735]	NaN	NaN	NaN	NaN	NaN	NaN	NaN	NaN	NaN	NaN	17.6741	NaN	NaN	NaN	NaN	0	131	15286	NaN	NaN	NaN	NaN	NaN
A0A8I3MM94	A0A8I3MM94_CANLF	UTP15	U3 small nucleolar RNA-associated protein 15 homolog	no	notOK				NaN				C(57.0215)	5	1	0	0	0						positive regulation of rRNA processing [GO:2000234];positive regulation of transcription by RNA polymerase I [GO:0045943];ribosomal small subunit biogenesis [GO:0042274];rRNA processing [GO:0006364]	endoplasmic reticulum [GO:0005783];fibrillar center [GO:0001650];nucleolus [GO:0005730];small-subunit processome [GO:0032040]		NaN	NaN	NaN	NaN	NaN	NaN	NaN	NaN	NaN	NaN	NaN	NaN	18.4762	NaN	NaN	0	517	58248	NaN	NaN	NaN	NaN	NaN
A0A8I3MME1	A0A8I3MME1_CANLF	DDX50	RNA helicase						0.650497	Apical	Cluster Apical-3	Cluster Apical	C(57.0215)	7	3	0	0	0							cytoplasm [GO:0005737];nucleolus [GO:0005730];plasma membrane [GO:0005886]	ATP binding [GO:0005524];hydrolase activity [GO:0016787];mRNA binding [GO:0003729];RNA helicase activity [GO:0003724]	NaN	NaN	NaN	NaN	NaN	NaN	20.9464	NaN	NaN	NaN	21.4802	21.2467	20.0898	20.5666	0.89624	1.35761	739	82744	0.182578	0.231588	NaN	NaN	NaN
A0A8I3MMF7	A0A8I3MMF7_CANLF	ADGRG1	Adhesion G-protein coupled receptor G1	yes	OK		+	+	0.313296	Basolateral	Cluster Basolateral-1	Cluster Basolateral	C(57.0215);K(145.0197);N(0.9840);N-term(145.0197);N-term(57.0215)	12	8	1	5	0			Baso		+	cell adhesion [GO:0007155];cell differentiation [GO:0030154];cell surface receptor signaling pathway [GO:0007166];nervous system development [GO:0007399]	extracellular region [GO:0005576];membrane raft [GO:0045121];plasma membrane [GO:0005886]	G protein-coupled receptor activity [GO:0004930];heparin binding [GO:0008201]	22.2373	22.9258	23.9285	23.6255	22.0993	22.2828	21.3425	23.9687	23.9141	24.1215	23.6424	23.3182	22.8981	23.3172	-1.13216	2.2108	703	78074	0.534311	0.266578	24	40.0472	NaN
A0A8I3MMG4	A0A8I3MMG4_CANLF	FKBP3	peptidylprolyl isomerase	no	OK				0.5				C(57.0215)	18	3	0	0	0								peptidyl-prolyl cis-trans isomerase activity [GO:0003755]	NaN	NaN	NaN	NaN	NaN	NaN	NaN	NaN	NaN	NaN	NaN	21.9226	21.9226	NaN	0	0	224	25207	NaN	NaN	NaN	NaN	NaN
A0A8I3MMI4	A0A8I3MMI4_CANLF	TSPAN15	Tetraspanin						NaN				C(57.0215)	1	1	0	0	0				+			membrane [GO:0016020]		NaN	NaN	NaN	NaN	NaN	NaN	NaN	NaN	NaN	NaN	NaN	19.2436	NaN	NaN	NaN	0	310	35016	NaN	NaN	NaN	NaN	12.8
A0A8I3MMI9	A0A8I3MMI9_CANLF	ACIN1	Apoptotic chromatin condensation inducer 1						0.358499	Basolateral	Cluster Basolateral-2	Cluster Basolateral	C(57.0215)	24	2	0	0	0								nucleic acid binding [GO:0003676]	NaN	NaN	NaN	NaN	NaN	NaN	NaN	20.6997	NaN	NaN	19.6286	20.6997	21.3076	NaN	-0.839484	0.514315	1299	147313	0.50211	0.293616	NaN	NaN	NaN
A0A8I3MMM1	A0A8I3MMM1_CANLF	LOC102154781	40S ribosomal protein S4	no	OK				0.436962				K(145.0197);M(15.9949);N-term(57.0215)	19	1	0	1	0						translation [GO:0006412]	cytosolic small ribosomal subunit [GO:0022627]	RNA binding [GO:0003723];rRNA binding [GO:0019843];structural constituent of ribosome [GO:0003735]	NaN	NaN	NaN	NaN	NaN	NaN	NaN	NaN	NaN	NaN	23.0612	NaN	23.427	NaN	-0.365723	0	263	29415	NaN	NaN	NaN	NaN	NaN
A0A8I3MMN3	A0A8I3MMN3_CANLF	LOC490690	L-lactate dehydrogenase	no	OK				NaN				K(145.0197)	4	1	0	1	0						lactate metabolic process [GO:0006089];pyruvate metabolic process [GO:0006090]	mitochondrion [GO:0005739]	L-lactate dehydrogenase activity [GO:0004459]	20.2965	20.2965	NaN	NaN	NaN	NaN	NaN	NaN	NaN	NaN	NaN	NaN	NaN	NaN	NaN	0	330	36664	0	NaN	NaN	NaN	NaN
A0A8I3MMQ8	A0A8I3MMQ8_CANLF	SGPL1	sphinganine-1-phosphate aldolase						0.4359				C(57.0215);N-term(57.0215)	5	1	0	0	0			Apical		+	androgen metabolic process [GO:0008209];apoptotic signaling pathway [GO:0097190];ceramide metabolic process [GO:0006672];estrogen metabolic process [GO:0008210];face morphogenesis [GO:0060325];fatty acid metabolic process [GO:0006631];fibroblast migration [GO:0010761];hemopoiesis [GO:0030097];kidney development [GO:0001822];Leydig cell differentiation [GO:0033327];luteinization [GO:0001553];plate…	endoplasmic reticulum [GO:0005783];membrane [GO:0016020]	pyridoxal phosphate binding [GO:0030170];sphinganine-1-phosphate aldolase activity [GO:0008117]	20.9773	NaN	22.0628	21.6198	NaN	NaN	NaN	NaN	NaN	NaN	21.4103	21.7332	21.8027	21.4968	-0.371952	0.762524	568	63437	0.255768	0.174755	71	NaN	NaN
A0A8I3MMT0	A0A8I3MMT0_CANLF	DNAJA2	Uncharacterized protein						0.58824		Cluster Apical-1	Cluster Apical	C(57.0215);N-term(57.0215)	12	3	0	0	0			NonPolar		+	protein folding [GO:0006457];response to heat [GO:0009408]		ATP binding [GO:0005524];Hsp70 protein binding [GO:0030544];unfolded protein binding [GO:0051082];zinc ion binding [GO:0008270]	23.922	23.7972	22.2225	22.5664	23.5249	23.0512	23.341	23.0557	23.5281	23.2768	23.4254	23.4836	23.1829	23.1109	0.514602	1.60287	412	45732	0.199692	0.27932	54	NaN	NaN
A0A8I3MMU7	A0A8I3MMU7_CANLF	EIF3I	Eukaryotic translation initiation factor 3 subunit I						0.449162		Cluster Basolateral-1	Cluster Basolateral	C(57.0215)	15	2	0	0	0			Apical		+	cytoplasmic translational initiation [GO:0002183];formation of cytoplasmic translation initiation complex [GO:0001732]	eukaryotic 43S preinitiation complex [GO:0016282];eukaryotic 48S preinitiation complex [GO:0033290];eukaryotic translation initiation factor 3 complex, eIF3m [GO:0071541];synapse [GO:0045202]	RNA binding [GO:0003723];translation initiation factor activity [GO:0003743]	NaN	22.1337	NaN	NaN	21.4014	21.4914	21.5199	22.6171	22.5766	22.5629	22.5135	22.4651	21.6167	21.7027	-0.294391	0.437195	325	36458	0.353183	0.320659	65	NaN	NaN
A0A8I3MMU8	A0A8I3MMU8_CANLF	HS3ST1	Sulfotransferase	no	OK		+		0.199875	Basolateral	Cluster Basolateral-1	Cluster Basolateral	C(57.0215);K(145.0197);N(0.9840);N-term(145.0197);N-term(57.0215)	7	12	0	10	0						glycosaminoglycan biosynthetic process [GO:0006024];heparan sulfate proteoglycan biosynthetic process [GO:0015012]	Golgi apparatus [GO:0005794]	[heparan sulfate]-glucosamine 3-sulfotransferase activity [GO:0008467]	NaN	NaN	24.1131	24.1131	20.8418	23.54	21.3628	25.0364	24.5222	25.0017	NaN	24.0216	24.1131	24.1992	-2.00113	2.02695	305	34874	0.874729	0.310757	NaN	NaN	NaN
A0A8I3MMZ0	A0A8I3MMZ0_CANLF	SBSN	Suprabasin	no	OK				0.32995	Basolateral	Cluster Basolateral-2	Cluster Basolateral	K(145.0197);N(0.9840);N-term(145.0197)	13	12	0	11	0									23.2624	NaN	NaN	NaN	NaN	NaN	NaN	NaN	NaN	NaN	22.1778	22.7583	23.8745	23.6352	-1.02202	1.04433	428	44547	0.365012	0.117008	NaN	NaN	NaN
A0A8I3MMZ2	A0A8I3MMZ2_CANLF	CADM1	Cell adhesion molecule 1	yes	OK				0.428932		Cluster Basolateral-2	Cluster Basolateral	C(57.0215);K(145.0197);K(57.0215);N(0.9840);N-term(145.0197);N-term(57.0215)	12	8	0	1	0		Basolateral	Baso	+	+	cell recognition [GO:0008037];detection of stimulus [GO:0051606];homophilic cell adhesion via plasma membrane adhesion molecules [GO:0007156];positive regulation of cytokine production [GO:0001819];susceptibility to natural killer cell mediated cytotoxicity [GO:0042271]	neuron projection [GO:0043005];plasma membrane [GO:0005886];synapse [GO:0045202]	signaling receptor binding [GO:0005102]	NaN	NaN	24.9965	24.9965	NaN	NaN	NaN	NaN	NaN	NaN	24.5066	24.8918	25.3615	25.0941	-0.412911	1.10927	386	42953	0.187649	0.125135	0	NaN	20.3
A0A8I3MN02	A0A8I3MN02_CANLF	PCK2	phosphoenolpyruvate carboxykinase (GTP)	no	OK				0.570519				C(57.0215);K(145.0197);N-term(57.0215)	36	6	0	1	0			NonPolar		+	gluconeogenesis [GO:0006094]		GTP binding [GO:0005525];metal ion binding [GO:0046872];phosphoenolpyruvate carboxykinase (GTP) activity [GO:0004613]	NaN	21.53	20.8672	19.6046	20.2869	20.8672	21.3633	21.2799	NaN	20.1051	20.842	20.8672	20.892	NaN	0.409681	0.589909	633	70062	0.29923	0.419995	52	NaN	NaN
A0A8I3MN10	A0A8I3MN10_CANLF	SEMA4B	Semaphorin 4B	yes	OK		+	+	0.254952	Basolateral	Cluster Basolateral-1	Cluster Basolateral	C(57.0215);K(145.0197);N(0.9840);N-term(145.0197);N-term(57.0215)	17	11	1	5	0	Basolateral plasma membrane	Basolateral	Baso	+	+	axon guidance [GO:0007411];negative chemotaxis [GO:0050919];neural crest cell migration [GO:0001755];positive regulation of cell migration [GO:0030335];semaphorin-plexin signaling pathway [GO:0071526]	glutamatergic synapse [GO:0098978];plasma membrane [GO:0005886];postsynaptic density membrane [GO:0098839]	chemorepellent activity [GO:0045499];neuropilin binding [GO:0038191];semaphorin receptor binding [GO:0030215]	NaN	NaN	22.824	22.824	22.0163	21.4607	20.716	23.3387	23.5123	23.6462	22.0924	22.2007	23.3072	23.2579	-1.54711	3.71776	833	92367	0.356465	0.210364	9	22.4065	31.1
A0A8I3MN54	A0A8I3MN54_CANLF	RDX	Radixin						0.425722		Cluster Basolateral-4	Cluster Basolateral	C(57.0215);N(0.9840)	55	2	0	0	0							cytoskeleton [GO:0005856];microvillus [GO:0005902];plasma membrane [GO:0005886]	actin binding [GO:0003779]	NaN	NaN	NaN	NaN	NaN	NaN	NaN	NaN	NaN	NaN	21.037	20.5259	21.0234	21.4032	-0.431838	0.511738	583	68550	0.247912	0.185067	NaN	NaN	NaN
A0A8I3MN68	A0A8I3MN68_CANLF	GTF2I	General transcription factor IIi						0.5				C(57.0215)	12	1	0	0	0					+	transcription by RNA polymerase II [GO:0006366]	nucleus [GO:0005634]	DNA binding [GO:0003677]	NaN	NaN	NaN	NaN	NaN	NaN	NaN	NaN	NaN	NaN	19.4978	NaN	NaN	19.4978	0	0	982	110679	NaN	NaN	50	NaN	NaN
A0A8I3MNA7	A0A8I3MNA7_CANLF	G3BP1	G3BP stress granule assembly factor 1	no	OK				0.550467		Cluster Apical-2	Cluster Apical	C(57.0215);K(145.0197);N-term(57.0215)	13	3	0	1	0							cytoplasmic stress granule [GO:0010494]	RNA binding [GO:0003723]	20.9125	20.1813	19.9952	20.8033	NaN	NaN	20.9406	20.5255	20.5255	19.9405	NaN	NaN	20.5255	NaN	0.292231	0.522898	463	51920	0.269379	0.226014	NaN	NaN	NaN
A0A8I3MND5	A0A8I3MND5_CANLF	NID1	Nidogen 1						NaN				C(57.0215)	1	1	0	0	0						cell-matrix adhesion [GO:0007160]	basement membrane [GO:0005604];extracellular region [GO:0005576]		NaN	NaN	NaN	NaN	NaN	NaN	NaN	NaN	NaN	NaN	NaN	NaN	20.6862	20.6862	NaN	0	1111	122085	NaN	0	NaN	NaN	NaN
A0A8I3MND9	A0A8I3MND9_CANLF	MMP14	Matrix metalloproteinase-14	yes	OK				0.47363		Cluster Basolateral-3	Cluster Basolateral	C(57.0215);K(145.0197);N-term(145.0197)	6	4	0	3	0		Basolateral		+		branching morphogenesis of an epithelial tube [GO:0048754];cell migration [GO:0016477];chondrocyte proliferation [GO:0035988];collagen catabolic process [GO:0030574];craniofacial suture morphogenesis [GO:0097094];embryonic cranial skeleton morphogenesis [GO:0048701];endochondral ossification [GO:0001958];endodermal cell differentiation [GO:0035987];extracellular matrix organization [GO:0030198];h…	cytosol [GO:0005829];extracellular matrix [GO:0031012];extracellular space [GO:0005615];intermediate filament cytoskeleton [GO:0045111];macropinosome [GO:0044354];melanosome [GO:0042470];nucleus [GO:0005634];plasma membrane [GO:0005886]	metalloaminopeptidase activity [GO:0070006];metalloendopeptidase activity [GO:0004222];zinc ion binding [GO:0008270]	20.7734	20.7222	22.3529	22.3696	NaN	21.7693	22.4832	NaN	NaN	20.2946	21.5593	21.9759	21.9525	21.5281	-0.152318	0.124197	582	65853	0.462317	0.452903	NaN	NaN	26.4
A0A8I3MNE2	A0A8I3MNE2_CANLF	GALNS	N-acetylgalactosamine-6-sulfatase						0.482075		Cluster Basolateral-1	Cluster Basolateral	C(57.0215)	3	1	0	0	0							lysosome [GO:0005764]	metal ion binding [GO:0046872];N-acetylgalactosamine-6-sulfatase activity [GO:0043890]	21.6359	21.0535	21.2381	21.7618	21.4507	NaN	NaN	NaN	NaN	21.4507	NaN	NaN	NaN	NaN	-0.103483	0.170487	497	55282	0.198027	0.184801	NaN	NaN	NaN
A0A8I3MNI0	A0A8I3MNI0_CANLF	PSMB5	Proteasome subunit beta						NaN					9	2	0	0	0						proteasome-mediated ubiquitin-dependent protein catabolic process [GO:0043161];response to oxidative stress [GO:0006979]	centrosome [GO:0005813];cytosol [GO:0005829];nucleoplasm [GO:0005654];nucleus [GO:0005634];proteasome core complex, beta-subunit complex [GO:0019774]	endopeptidase activity [GO:0004175];threonine-type endopeptidase activity [GO:0004298]	NaN	NaN	NaN	NaN	NaN	NaN	NaN	NaN	NaN	NaN	NaN	21.9527	NaN	NaN	NaN	0	263	28534	NaN	NaN	NaN	NaN	NaN
A0A8I3MNI3	A0A8I3MNI3_CANLF	UPK3B	Uroplakin 3B				+	+	0.611345	Apical	Cluster Apical-1	Cluster Apical	C(57.0215);N-term(57.0215)	1	1	1	0	0		Apical		+			membrane [GO:0016020]		21.913	21.5251	20.6742	21.3123	NaN	NaN	NaN	NaN	NaN	NaN	21.5749	21.7823	21.2524	20.9424	0.653499	2.03113	282	30757	0.126606	0.197279	NaN	61.1345	83.8
A0A8I3MNI6	A0A8I3MNI6_CANLF	DDX10	ATP-dependent RNA helicase						NaN				C(57.0215)	3	1	0	0	0								ATP binding [GO:0005524];hydrolase activity [GO:0016787];RNA binding [GO:0003723];RNA helicase activity [GO:0003724]	NaN	NaN	NaN	NaN	NaN	NaN	NaN	NaN	NaN	NaN	NaN	21.2779	NaN	NaN	NaN	0	833	95990	NaN	NaN	NaN	NaN	NaN
A0A8I3MNJ3	A0A8I3MNJ3_CANLF	LRP10	LDL receptor related protein 10						0.5				C(57.0215)	1	1	0	0	0						endocytosis [GO:0006897];inner ear development [GO:0048839];lipid metabolic process [GO:0006629];lipid transport [GO:0006869]	clathrin-coated pit [GO:0005905];plasma membrane [GO:0005886]	low-density lipoprotein particle receptor activity [GO:0005041]	NaN	NaN	NaN	NaN	NaN	NaN	NaN	NaN	NaN	NaN	19.3496	NaN	NaN	19.3496	0	0	741	80206	NaN	NaN	NaN	NaN	NaN
A0A8I3MNK0	A0A8I3MNK0_CANLF	CELSR2	Cadherin EGF LAG seven-pass G-type receptor 2						0.34604	Basolateral	Cluster Basolateral-2	Cluster Basolateral	C(57.0215);N-term(57.0215)	7	4	0	0	0	Basolateral plasma membrane	Basolateral	Baso	+	+	cell-cell adhesion [GO:0098609];cerebrospinal fluid secretion [GO:0033326];cilium assembly [GO:0060271];cilium movement [GO:0003341];homophilic cell adhesion via plasma membrane adhesion molecules [GO:0007156];motor neuron migration [GO:0097475];neural plate anterior/posterior regionalization [GO:0021999];regulation of DNA-templated transcription [GO:0006355];regulation of protein localization [G…	cytoplasm [GO:0005737];plasma membrane [GO:0005886]	calcium ion binding [GO:0005509];G protein-coupled receptor activity [GO:0004930]	NaN	NaN	21.4021	21.4021	NaN	NaN	19.4448	21.4021	21.4021	22.2032	21.0896	21.3798	21.6588	21.4241	-0.918264	1.285	2923	317212	0.555028	0.24367	19	NaN	32.9
A0A8I3MNP3	A0A8I3MNP3_CANLF	AKAP13	A-kinase anchoring protein 13						0.5				C(57.0215)	16	1	0	0	0					+	adrenergic receptor signaling pathway [GO:0071875];positive regulation of canonical NF-kappaB signal transduction [GO:0043123];regulation of Rho protein signal transduction [GO:0035023]	cytoplasm [GO:0005737]	guanyl-nucleotide exchange factor activity [GO:0005085];MAP-kinase scaffold activity [GO:0005078];metal ion binding [GO:0046872]	20.0961	NaN	NaN	NaN	NaN	NaN	NaN	20.0961	20.0961	NaN	NaN	NaN	NaN	NaN	0	0	2750	298798	NaN	0	100	NaN	NaN
A0A8I3MNT8	A0A8I3MNT8_CANLF	NUDT21	Cleavage and polyadenylation specificity factor subunit 5	no	notOK				NaN					9	1	0	0	0					+	co-transcriptional mRNA 3'-end processing, cleavage and polyadenylation pathway [GO:0180010];mRNA alternative polyadenylation [GO:0110104];mRNA processing [GO:0006397];positive regulation of pro-B cell differentiation [GO:2000975];positive regulation of stem cell differentiation [GO:2000738];post-transcriptional regulation of gene expression [GO:0010608];protein heterotetramerization [GO:0051290]	centriolar satellite [GO:0034451];cytoplasm [GO:0005737];mRNA cleavage and polyadenylation specificity factor complex [GO:0005847];mRNA cleavage factor complex [GO:0005849];paraspeckles [GO:0042382]	chromatin binding [GO:0003682];histone deacetylase binding [GO:0042826];mRNA 3'-UTR AU-rich region binding [GO:0035925];protein homodimerization activity [GO:0042803]	NaN	NaN	NaN	NaN	NaN	NaN	NaN	NaN	NaN	NaN	NaN	19.356	NaN	NaN	NaN	0	227	26240	NaN	NaN	100	NaN	NaN
A0A8I3MNZ7	A0A8I3MNZ7_CANLF	EGFL7	Uncharacterized protein	no	OK		+	+	0.271922	Basolateral	Cluster Basolateral-1	Cluster Basolateral	C(57.0215);K(145.0197);N-term(57.0215)	7	8	4	1	0			Apical		+			calcium ion binding [GO:0005509]	23.4307	22.445	24.1713	24.5457	23.2131	22.4542	22.4025	24.2874	24.5435	24.5554	23.2249	23.4362	24.2818	24.168	-1.4209	5.00796	359	38815	0.317696	0.123532	95	37.3303	NaN
A0A8I3MP03	A0A8I3MP03_CANLF	LSR	Lipolysis stimulated lipoprotein receptor	yes	OK		+		0.251964	Basolateral	Cluster Basolateral-1	Cluster Basolateral	K(145.0197);N(0.9840);N-term(145.0197)	17	4	0	4	0	Basolateral plasma membrane	Basolateral	Baso	+	+		bicellular tight junction [GO:0005923];endomembrane system [GO:0012505];membrane [GO:0016020]		NaN	18.542	21.797	22.7193	NaN	NaN	NaN	21.797	21.797	21.797	21.021	21.7485	22.2988	21.8438	-1.56989	1.45553	628	69349	0.782748	0.290091	3	NaN	13
A0A8I3MP26	A0A8I3MP26_CANLF	SEH1L	Uncharacterized protein						0.5				C(57.0215)	7	1	0	0	0						cell division [GO:0051301];chromosome segregation [GO:0007059];protein transport [GO:0015031]	kinetochore [GO:0000776];lysosomal membrane [GO:0005765];nuclear pore [GO:0005643]	structural molecule activity [GO:0005198]	NaN	NaN	NaN	NaN	NaN	NaN	NaN	NaN	NaN	NaN	NaN	18.6385	18.6385	NaN	0	0	420	46496	NaN	NaN	NaN	NaN	NaN
A0A8I3MP74	A0A8I3MP74_CANLF	BST1	ADP-ribosyl cyclase/cyclic ADP-ribose hydrolase	no	OK		+		0.650812	Apical	Cluster Apical-3	Cluster Apical	C(57.0215);K(145.0197);N-term(57.0215)	10	9	0	2	0		Apical	Apical	+	+	positive regulation of B cell proliferation [GO:0030890];regulation of actin cytoskeleton organization [GO:0032956];regulation of calcium-mediated signaling [GO:0050848];regulation of cell-matrix adhesion [GO:0001952];regulation of inflammatory response [GO:0050727];regulation of neutrophil chemotaxis [GO:0090022]	plasma membrane [GO:0005886];uropod [GO:0001931]	NAD+ nucleosidase activity, cyclic ADP-ribose generating [GO:0061809];phosphorus-oxygen lyase activity [GO:0016849];transferase activity [GO:0016740]	23.664	23.664	NaN	NaN	23.664	23.664	NaN	NaN	NaN	NaN	24.0898	24.2023	23.0573	22.7957	0.898235	2.41102	310	34606	0.183895	0.127866	100	NaN	90.8
A0A8I3MPA7	A0A8I3MPA7_CANLF	THOC6	Uncharacterized protein						0.786155				C(57.0215)	6	1	0	0	0									NaN	NaN	NaN	NaN	NaN	NaN	NaN	NaN	NaN	NaN	21.1441	NaN	19.2659	NaN	1.87825	0	341	37555	NaN	NaN	NaN	NaN	NaN
A0A8I3MPB5	A0A8I3MPB5_CANLF	GPI	Glucose-6-phosphate isomerase						NaN					4	1	0	0	0					+	gluconeogenesis [GO:0006094];glycolytic process [GO:0006096]		carbohydrate derivative binding [GO:0097367];glucose-6-phosphate isomerase activity [GO:0004347]	NaN	NaN	NaN	NaN	NaN	NaN	NaN	NaN	NaN	NaN	21.2435	NaN	NaN	NaN	NaN	0	542	61225	NaN	NaN	26	NaN	NaN
A0A8I3MPC4	A0A8I3MPC4_CANLF	EXOSC5	Exosome component 5						0.461719		Cluster Apical-3	Cluster Apical	C(57.0215)	7	3	0	0	0						defense response to virus [GO:0051607];DNA deamination [GO:0045006];nuclear mRNA surveillance [GO:0071028];poly(A)-dependent snoRNA 3'-end processing [GO:0071051];rRNA catabolic process [GO:0016075];rRNA processing [GO:0006364];U4 snRNA 3'-end processing [GO:0034475]	cytoplasmic exosome (RNase complex) [GO:0000177];cytosol [GO:0005829];euchromatin [GO:0000791];nuclear exosome (RNase complex) [GO:0000176];nucleolus [GO:0005730];nucleoplasm [GO:0005654]	RNA binding [GO:0003723]	22.9084	20.3747	NaN	23.7781	NaN	22.9084	NaN	NaN	NaN	NaN	23.5498	22.9084	21.7245	NaN	-0.221342	0.0732944	235	24964	0.523899	0.865177	NaN	NaN	NaN
A0A8I3MPC5	A0A8I3MPC5_CANLF	PTPRM	protein-tyrosine-phosphatase	yes	OK				0.395437	Basolateral	Cluster Basolateral-3	Cluster Basolateral	K(145.0197);N-term(145.0197)	13	5	0	5	0			Baso	+	+		membrane [GO:0016020]	protein tyrosine phosphatase activity [GO:0004725]	21.7147	21.5695	22.9678	23.0246	22.064	22.4151	22.2104	22.7917	22.5291	22.6955	21.8098	22.8416	22.926	21.9774	-0.612444	1.82073	1390	157091	0.328084	0.218382	22	NaN	42.2
A0A8I3MPF7	A0A8I3MPF7_CANLF	GOT2	Aspartate aminotransferase	no	OK			+	0.544269				C(57.0215);K(145.0197);K(57.0215);N(0.9840);N-term(57.0215)	24	27	2	0	0			Apical		+	aspartate catabolic process [GO:0006533];biosynthetic process [GO:0009058]	mitochondrion [GO:0005739]	L-aspartate:2-oxoglutarate aminotransferase activity [GO:0004069];pyridoxal phosphate binding [GO:0030170]	27.701	27.7243	27.2146	27.1813	27.465	27.8928	27.624	27.4912	26.8941	27.3159	27.1567	27.5115	27.7409	27.4441	0.256135	1.08541	486	53689	0.156061	0.185683	86	46.0035	NaN
A0A8I3MPG2	A0A8I3MPG2_CANLF	SARS1	serine--tRNA ligase	no	OK				0.729029				C(57.0215)	10	1	0	0	0						seryl-tRNA aminoacylation [GO:0006434]		ATP binding [GO:0005524];serine-tRNA ligase activity [GO:0004828]	NaN	NaN	NaN	NaN	NaN	NaN	NaN	NaN	NaN	NaN	20.0128	NaN	18.585	NaN	1.42784	0	513	58559	NaN	NaN	NaN	NaN	NaN
A0A8I3MPK0	A0A8I3MPK0_CANLF	ARPC1A	Actin-related protein 2/3 complex subunit						0.473894		Cluster Basolateral-1	Cluster Basolateral	C(57.0215);N-term(42.0106)	7	2	0	0	0						Arp2/3 complex-mediated actin nucleation [GO:0034314]	Arp2/3 protein complex [GO:0005885];cytoplasm [GO:0005737];glutamatergic synapse [GO:0098978];muscle cell projection membrane [GO:0036195];nucleus [GO:0005634]	actin filament binding [GO:0051015]	NaN	NaN	NaN	NaN	NaN	NaN	22.0903	NaN	22.2801	22.4477	NaN	22.2801	22.2801	NaN	-0.150789	0.633688	370	41569	0.0928833	0.0683563	NaN	NaN	NaN
A0A8I3MPM7	A0A8I3MPM7_CANLF	HNRNPU	Heterogeneous nuclear ribonucleoprotein U	no	OK			+	0.544093		Cluster Apical-1	Cluster Apical	C(57.0215);K(145.0197);K(57.0215);N(0.9840);N-term(145.0197);N-term(57.0215)	73	46	1	12	0			Apical		+		nucleus [GO:0005634]		25.5469	25.3631	24.5117	24.8279	24.7218	25.3236	24.9837	25.432	24.8832	25.2449	25.1456	25.4263	25.0943	24.7311	0.255113	0.856755	806	88859	0.186408	0.221458	85	63.9791	NaN
A0A8I3MPS3	A0A8I3MPS3_CANLF	BCL7B	Uncharacterized protein	no	OK				0.462274				C(57.0215);K(145.0197);N-term(57.0215)	9	6	0	1	0									23.5058	23.1208	22.5941	NaN	21.1914	23.1911	23.4815	23.9177	23.0468	22.6387	22.9432	22.9312	23.2788	23.2883	-0.218124	0.243194	410	46188	0.367168	0.36188	NaN	NaN	NaN
A0A8I3MPT8	A0A8I3MPT8_CANLF	EMC8	MPN domain-containing protein						0.382258	Basolateral	Cluster Basolateral-2	Cluster Basolateral	C(57.0215)	8	2	0	0	0							EMC complex [GO:0072546]		NaN	NaN	NaN	NaN	NaN	NaN	NaN	NaN	NaN	NaN	19.9613	20.5313	20.9388	NaN	-0.692458	0	515	55678	0.275776	NaN	NaN	NaN	NaN
A0A8I3MPU5	A0A8I3MPU5_CANLF	BLVRB	Biliverdin reductase B						NaN					2	1	0	0	0								catalytic activity [GO:0003824]	18.7709	NaN	NaN	NaN	NaN	NaN	NaN	NaN	NaN	NaN	NaN	NaN	NaN	NaN	NaN	0	220	23664	NaN	NaN	NaN	NaN	NaN
A0A8I3MPW7	A0A8I3MPW7_CANLF	PLLP	Plasmolipin	yes	notOK				NaN				K(145.0197);N-term(42.0106)	4	1	0	0	1							membrane [GO:0016020]		20.5584	20.5584	NaN	NaN	NaN	20.5584	NaN	NaN	NaN	NaN	20.5584	NaN	NaN	NaN	NaN	0	124	12936	0	NaN	NaN	NaN	NaN
A0A8I3MPX0	A0A8I3MPX0_CANLF	AFG3L2	AFG3 like matrix AAA peptidase subunit 2						0.226523	Basolateral	Cluster Basolateral-2	Cluster Basolateral	C(57.0215)	21	2	0	0	0			Apical		+	axonogenesis [GO:0007409];calcium import into the mitochondrion [GO:0036444];cellular response to glutathione [GO:0072753];cristae formation [GO:0042407];membrane protein proteolysis [GO:0033619];mitochondrial calcium ion homeostasis [GO:0051560];mitochondrial fusion [GO:0008053];mitochondrial protein processing [GO:0034982];mitochondrial protein quality control [GO:0141164];muscle cell developme…	m-AAA complex [GO:0005745]	ATP binding [GO:0005524];ATP hydrolysis activity [GO:0016887];ATP-dependent peptidase activity [GO:0004176];metalloendopeptidase activity [GO:0004222];zinc ion binding [GO:0008270]	NaN	NaN	NaN	NaN	NaN	NaN	NaN	NaN	NaN	NaN	19.0551	20.6758	21.8859	21.3884	-1.7717	0.76505	806	89800	0.720144	0.241457	79	NaN	NaN
A0A8I3MPX3	A0A8I3MPX3_CANLF	ARF6	ADP-ribosylation factor 6					+	0.326662	Basolateral	Cluster Basolateral-4	Cluster Basolateral	C(57.0215)	4	2	1	0	0			Apical		+	cortical actin cytoskeleton organization [GO:0030866];endocytic recycling [GO:0032456];erythrocyte apoptotic process [GO:1902217];establishment of epithelial cell polarity [GO:0090162];hepatocyte apoptotic process [GO:0097284];intracellular protein transport [GO:0006886];liver development [GO:0001889];negative regulation of protein localization to cell surface [GO:2000009];positive regulation of …	cell cortex [GO:0005938];cleavage furrow [GO:0032154];cytoplasm [GO:0005737];cytosol [GO:0005829];endocytic vesicle [GO:0030139];filopodium membrane [GO:0031527];Flemming body [GO:0090543];Golgi apparatus [GO:0005794];plasma membrane [GO:0005886];recycling endosome membrane [GO:0055038];ruffle [GO:0001726]	G protein activity [GO:0003925];GDP binding [GO:0019003];GTP binding [GO:0005525];signaling adaptor activity [GO:0035591];thioesterase binding [GO:0031996]	NaN	NaN	NaN	NaN	NaN	NaN	NaN	NaN	NaN	NaN	21.7039	20.7489	22.0351	22.5048	-1.04353	0.723706	175	20082	0.45172	0.22823	65	35.0838	NaN
A0A8I3MPZ8	A0A8I3MPZ8_CANLF	CAPZB	F-actin-capping protein subunit beta	no	notOK				0.471027		Cluster Basolateral-4	Cluster Basolateral	C(57.0215);N-term(57.0215)	14	4	0	0	0			NonPolar		+	actin cytoskeleton organization [GO:0030036];barbed-end actin filament capping [GO:0051016]	cytoplasm [GO:0005737];F-actin capping protein complex [GO:0008290]	actin binding [GO:0003779]	NaN	NaN	NaN	NaN	NaN	21.4351	20.7685	20.9436	20.1924	21.0998	20.6471	20.3215	21.1894	21.3769	-0.167387	0.217797	277	31330	0.347913	0.270953	52	NaN	NaN
A0A8I3MQ17	A0A8I3MQ17_CANLF	TARDBP	TAR DNA-binding protein 43	no	notOK				0.5				C(57.0215)	9	1	0	0	0						mRNA processing [GO:0006397];regulation of gene expression [GO:0010468];RNA splicing [GO:0008380]	chromatin [GO:0000785];mitochondrion [GO:0005739];nucleoplasm [GO:0005654]	RNA binding [GO:0003723]	NaN	NaN	NaN	NaN	NaN	NaN	NaN	NaN	NaN	NaN	NaN	21.5495	21.5495	NaN	0	0	607	64366	NaN	NaN	NaN	NaN	NaN
A0A8I3MQ22	A0A8I3MQ22_CANLF	DGKA	Diacylglycerol kinase						0.520122		Cluster Apical-3	Cluster Apical	C(57.0215)	7	1	0	0	0			Apical		+	diacylglycerol metabolic process [GO:0046339];intracellular signal transduction [GO:0035556];lipid phosphorylation [GO:0046834];phosphatidic acid biosynthetic process [GO:0006654];phospholipase C-activating G protein-coupled receptor signaling pathway [GO:0007200]	cytosol [GO:0005829];plasma membrane [GO:0005886]	ATP binding [GO:0005524];ATP-dependent diacylglycerol kinase activity [GO:0004143];calcium ion binding [GO:0005509];phospholipid binding [GO:0005543];zinc ion binding [GO:0008270]	NaN	20.7048	NaN	NaN	NaN	NaN	20.7048	NaN	NaN	NaN	20.7881	NaN	20.6164	NaN	0.116182	0	803	90254	0.033653	NaN	70	NaN	NaN
A0A8I3MQ25	A0A8I3MQ25_CANLF	LOC479795	Eukaryotic translation initiation factor 3 subunit C	no	notOK				0.606018	Apical	Cluster Apical-1	Cluster Apical	C(57.0215);K(145.0197);K(57.0215);N-term(145.0197);N-term(57.0215)	28	7	0	0	2						formation of cytoplasmic translation initiation complex [GO:0001732]	eukaryotic 43S preinitiation complex [GO:0016282];eukaryotic 48S preinitiation complex [GO:0033290];eukaryotic translation initiation factor 3 complex [GO:0005852]	RNA binding [GO:0003723];translation initiation factor activity [GO:0003743];translation initiation factor binding [GO:0031369]	22.43	22.43	NaN	NaN	NaN	NaN	NaN	NaN	NaN	NaN	22.121	23.1059	22.6843	21.1166	0.621232	0.47002	913	105527	0.311651	0.700738	NaN	NaN	NaN
A0A8I3MQ46	A0A8I3MQ46_CANLF	BUD31	Protein BUD31 homolog						0.380257	Basolateral	Cluster Basolateral-1	Cluster Basolateral	C(57.0215)	8	4	0	0	0						mRNA splicing, via spliceosome [GO:0000398]	spliceosomal complex [GO:0005681]		21.2662	22.0827	22.9781	22.5967	NaN	20.8695	22.0827	22.3624	23.0803	22.5967	22.6224	22.326	22.0451	22.398	-0.704694	1.47076	144	17000	0.406121	0.250743	NaN	NaN	NaN
A0A8I3MQ48	A0A8I3MQ48_CANLF	VASP	Vasodilator stimulated phosphoprotein						0.439826		Cluster Basolateral-2	Cluster Basolateral	C(57.0215);M(15.9949);N-term(57.0215)	14	2	0	0	0				+			cytoplasm [GO:0005737];cytoskeleton [GO:0005856];lamellipodium [GO:0030027]	actin binding [GO:0003779];SH3 domain binding [GO:0017124]	21.0683	NaN	NaN	NaN	NaN	21.0683	NaN	21.0683	NaN	NaN	20.8718	20.5828	21.2411	21.4308	-0.348941	1.07973	419	44137	0.151255	0.125819	NaN	NaN	52.4
A0A8I3MQ54	A0A8I3MQ54_CANLF	PGD	6-phosphogluconate dehydrogenase, decarboxylating	no	OK				NaN				K(145.0197)	10	2	0	1	0					+	D-gluconate metabolic process [GO:0019521];pentose-phosphate shunt, oxidative branch [GO:0009051]	cytosol [GO:0005829]	NADP binding [GO:0050661];phosphogluconate dehydrogenase (decarboxylating) activity [GO:0004616]	NaN	NaN	NaN	NaN	NaN	20.117	NaN	NaN	NaN	NaN	20.117	NaN	NaN	NaN	NaN	0	483	53096	0	NaN	70	NaN	NaN
A0A8I3MQ78	A0A8I3MQ78_CANLF	AK2	Adenylate kinase 2, mitochondrial	no	OK				0.510803		Cluster Basolateral-4	Cluster Basolateral	C(57.0215);K(145.0197);N(0.9840);N-term(145.0197)	11	7	0	1	0						ADP biosynthetic process [GO:0006172];AMP metabolic process [GO:0046033];ATP metabolic process [GO:0046034]	mitochondrial intermembrane space [GO:0005758]	adenylate kinase activity [GO:0004017];ATP binding [GO:0005524]	22.3817	23.0376	22.8897	22.1412	NaN	NaN	NaN	NaN	22.6579	22.6579	22.9856	22.2249	22.2333	22.9906	0.0623517	0.0961683	234	25707	0.279835	0.228622	NaN	NaN	NaN
A0A8I3MQ97	A0A8I3MQ97_CANLF	VRK1	non-specific serine/threonine protein kinase	no	OK				0.489684		Cluster Basolateral-1	Cluster Basolateral	C(57.0215)	4	1	0	0	0								ATP binding [GO:0005524];protein serine/threonine kinase activity [GO:0004674]	20.1399	NaN	20.259	NaN	NaN	NaN	NaN	NaN	NaN	NaN	NaN	20.2007	20.2007	NaN	-0.0595407	0.533179	396	45271	0.0297802	0.0285767	NaN	NaN	NaN
A0A8I3MQD6	A0A8I3MQD6_CANLF	LAMC2	Laminin subunit gamma 2	no	OK		+	+	0.341422	Basolateral	Cluster Basolateral-1	Cluster Basolateral	C(57.0215);K(145.0197);K(57.0215);M(15.9949);N(0.9840);N-term(145.0197);N-term(57.0215)	64	62	8	41	0			NonPolar		+	animal organ morphogenesis [GO:0009887];axon guidance [GO:0007411];positive regulation of cell migration [GO:0030335];positive regulation of cell population proliferation [GO:0008284];tissue development [GO:0009888]	basement membrane [GO:0005604];extracellular region [GO:0005576]		26.2543	26.4225	27.4619	27.3824	26.2456	26.639	26.5377	27.4656	27.2571	27.3194	26.3726	26.5182	27.4074	27.3307	-0.9478	8.41936	1164	127353	0.102494	0.0533094	60	36.203	NaN
A0A8I3MQE5	A0A8I3MQE5_CANLF	CREG1	Cellular repressor of E1A stimulated genes 1						0.444689				C(57.0215);K(57.0215);N-term(57.0215)	1	3	0	0	0						autophagy [GO:0006914];endocytosis [GO:0006897];lysosomal lumen acidification [GO:0007042];regulation of DNA-templated transcription [GO:0006355]	endosome [GO:0005768];extracellular space [GO:0005615];lysosome [GO:0005764];transcription regulator complex [GO:0005667]		NaN	NaN	NaN	NaN	NaN	NaN	NaN	NaN	NaN	NaN	22.6437	23.4091	23.6546	23.0392	-0.320501	0.235873	257	27627	0.366543	0.297126	NaN	NaN	NaN
A0A8I3MQG0	A0A8I3MQG0_CANLF	SF3B3	Splicing factor 3b subunit 3						0.516853				C(57.0215)	29	8	0	0	0			Apical		+	mRNA splicing, via spliceosome [GO:0000398];negative regulation of protein catabolic process [GO:0042177]	catalytic step 2 spliceosome [GO:0071013];nucleolus [GO:0005730];nucleoplasm [GO:0005654];nucleus [GO:0005634];U12-type spliceosomal complex [GO:0005689];U2 snRNP [GO:0005686];U2-type precatalytic spliceosome [GO:0071005]	protein-containing complex binding [GO:0044877];U2 snRNA binding [GO:0030620]	22.4616	NaN	21.6623	22.1166	NaN	22.4911	21.8778	22.1166	21.6095	22.3214	21.6653	22.2084	22.4598	22.0185	0.0972893	0.200358	1217	135563	0.240659	0.212223	81	NaN	NaN
A0A8I3MQG4	A0A8I3MQG4_CANLF	TMX1	Thioredoxin related transmembrane protein 1	yes	notOK;OK				0.438629				C(57.0215);K(57.0215);N-term(57.0215)	11	8	0	0	0			Apical	+	+	negative regulation of platelet aggregation [GO:0090331];negative regulation of triglyceride biosynthetic process [GO:0010868];positive regulation of ERAD pathway [GO:1904294];regulation of calcium ion transport [GO:0051924];response to endoplasmic reticulum stress [GO:0034976]	endomembrane system [GO:0012505];endoplasmic reticulum membrane [GO:0005789];mitochondria-associated endoplasmic reticulum membrane contact site [GO:0044233]	disulfide oxidoreductase activity [GO:0015036];enzyme inhibitor activity [GO:0004857];protein disulfide isomerase activity [GO:0003756];protein-disulfide reductase activity [GO:0015035]	NaN	NaN	NaN	NaN	NaN	NaN	NaN	25.2853	NaN	NaN	24.4837	25.5249	25.7976	24.9978	-0.355956	0.282794	278	31515	0.489284	0.288071	90	NaN	53.3
A0A8I3MQL5	A0A8I3MQL5_CANLF	KLHDC4	Kelch domain containing 4						0.5				C(57.0215)	3	1	0	0	0									NaN	NaN	NaN	NaN	NaN	NaN	NaN	20.4668	20.4668	NaN	NaN	20.4668	NaN	NaN	0	0	523	58180	NaN	0	NaN	NaN	NaN
A0A8I3MQM1	A0A8I3MQM1_CANLF	ATP8B1	Phospholipid-transporting ATPase	yes	notOK				0.642963	Apical	Cluster Apical-1	Cluster Apical	C(57.0215);K(57.0215)	7	3	0	0	0	Apical plasma membrane					apical protein localization [GO:0045176];bile acid and bile salt transport [GO:0015721];bile acid metabolic process [GO:0008206];Golgi organization [GO:0007030];inner ear receptor cell development [GO:0060119];negative regulation of DNA-templated transcription [GO:0045892];phospholipid translocation [GO:0045332];regulation of chloride transport [GO:2001225];regulation of microvillus assembly [GO:…	apical plasma membrane [GO:0016324];cytosol [GO:0005829];endoplasmic reticulum [GO:0005783];nuclear body [GO:0016604];phospholipid-translocating ATPase complex [GO:1990531];plasma membrane [GO:0005886];stereocilium [GO:0032420];trans-Golgi network [GO:0005802]	aminophospholipid flippase activity [GO:0015247];ATP binding [GO:0005524];ATP hydrolysis activity [GO:0016887];ATPase-coupled intramembrane lipid transporter activity [GO:0140326];cardiolipin binding [GO:1901612];magnesium ion binding [GO:0000287];phosphatidylcholine flippase activity [GO:0140345]	21.2593	21.2593	NaN	NaN	NaN	NaN	NaN	NaN	NaN	NaN	NaN	21.7256	NaN	20.5661	0.848663	0	1250	143959	0.195426	NaN	NaN	NaN	NaN
A0A8I3MQM8	A0A8I3MQM8_CANLF	PSAP	Prosaposin						0.5				C(57.0215);N-term(57.0215)	13	2	0	0	0						adenylate cyclase-inhibiting G protein-coupled receptor signaling pathway [GO:0007193];epithelial cell differentiation involved in prostate gland development [GO:0060742];ganglioside GM1 transport to membrane [GO:1905572];lysosomal transport [GO:0007041];prostate gland growth [GO:0060736];regulation of lipid metabolic process [GO:0019216];sphingolipid metabolic process [GO:0006665]	extracellular space [GO:0005615];late endosome [GO:0005770];lysosome [GO:0005764];membrane [GO:0016020]	ganglioside GM1 binding [GO:1905573];ganglioside GM2 binding [GO:1905574];ganglioside GM3 binding [GO:1905575];ganglioside GP1c binding [GO:1905577];ganglioside GT1b binding [GO:1905576];phospholipid binding [GO:0005543];protease binding [GO:0002020];protein homodimerization activity [GO:0042803];scaffold protein binding [GO:0097110]	NaN	NaN	NaN	NaN	NaN	NaN	20.0938	NaN	NaN	NaN	NaN	20.0938	20.0938	NaN	0	0	522	57799	0	NaN	NaN	NaN	NaN
A0A8I3MQS3	A0A8I3MQS3_CANLF	MBOAT7	Lysophospholipid acyltransferase 7						0.464042		Cluster Basolateral-3	Cluster Basolateral	C(57.0215)	7	2	0	0	0							membrane [GO:0016020]	acyltransferase activity [GO:0016746]	21.4916	21.4916	NaN	NaN	NaN	21	21.0283	21.4916	21.8577	21.8418	21.4326	21.7706	21.5484	21.1454	-0.207862	0.558014	399	44616	0.203275	0.194312	NaN	NaN	NaN
A0A8I3MQV1	A0A8I3MQV1_CANLF	SLC30A1	Solute carrier family 30 member 1	yes	notOK				0.467869		Cluster Basolateral-2	Cluster Basolateral	C(57.0215);K(145.0197)	4	2	0	0	1			Baso		+	defense response to bacterium [GO:0042742];detoxification of zinc ion [GO:0010312];in utero embryonic development [GO:0001701];intracellular calcium ion homeostasis [GO:0006874];intracellular zinc ion homeostasis [GO:0006882];negative regulation of calcium ion import [GO:0090281];negative regulation of zinc ion transmembrane import [GO:0071584];zinc ion import into organelle [GO:0062111];zinc ion…	basolateral plasma membrane [GO:0016323];cytoplasmic vesicle membrane [GO:0030659];endoplasmic reticulum [GO:0005783];Golgi apparatus [GO:0005794];membrane [GO:0016020];nuclear membrane [GO:0031965]	antiporter activity [GO:0015297];calcium channel inhibitor activity [GO:0019855];zinc ion transmembrane transporter activity [GO:0005385]	19.8358	NaN	19.899	19.8678	NaN	NaN	NaN	NaN	NaN	NaN	19.6417	NaN	20.0632	19.8678	-0.185676	0.943937	505	55144	0.0950047	0.0668508	4	NaN	NaN
A0A8I3MQY3	A0A8I3MQY3_CANLF	CCDC93	Coiled-coil domain-containing protein 93						0.602671				C(57.0215)	4	1	0	0	0						endocytic recycling [GO:0032456];Golgi to plasma membrane transport [GO:0006893]	intracellular membrane-bounded organelle [GO:0043231]		NaN	NaN	NaN	NaN	NaN	NaN	NaN	NaN	NaN	NaN	NaN	20.0169	NaN	19.4159	0.601038	0	598	69469	NaN	NaN	NaN	NaN	NaN
A0A8I3MR05	A0A8I3MR05_CANLF	CRYAB	Alpha-crystallin B chain	no	notOK		+		0.632104	Apical	Cluster Apical-1	Cluster Apical	K(145.0197);N-term(145.0197);N-term(57.0215)	14	7	0	0	4			Apical		+	apoptotic process involved in morphogenesis [GO:0060561];cellular response to gamma radiation [GO:0071480];lens development in camera-type eye [GO:0002088];muscle organ development [GO:0007517];negative regulation of amyloid fibril formation [GO:1905907];negative regulation of apoptotic process [GO:0043066];negative regulation of DNA-templated transcription [GO:0045892];negative regulation of gen…	cytosol [GO:0005829];extracellular region [GO:0005576];lysosome [GO:0005764];mitochondrion [GO:0005739];nucleus [GO:0005634];plasma membrane [GO:0005886];protein-containing complex [GO:0032991];Z disc [GO:0030018]	amyloid-beta binding [GO:0001540];metal ion binding [GO:0046872];protein homodimerization activity [GO:0042803];protein-containing complex binding [GO:0044877];structural constituent of eye lens [GO:0005212];unfolded protein binding [GO:0051082]	22.1379	22.0705	21.331	21.4418	NaN	21.7901	NaN	NaN	NaN	NaN	21.9582	22.3806	21.5999	20.7736	0.780865	2.31053	175	20067	0.154065	0.226179	71	NaN	NaN
A0A8I3MR56	A0A8I3MR56_CANLF	TCP1	T-complex protein 1 subunit alpha	no	OK				0.473404		Cluster Basolateral-4	Cluster Basolateral	C(57.0215);K(145.0197);K(57.0215);N(0.9840);N-term(57.0215)	34	19	0	1	0			Apical		+	binding of sperm to zona pellucida [GO:0007339];chaperone mediated protein folding independent of cofactor [GO:0051086];positive regulation of establishment of protein localization to telomere [GO:1904851];positive regulation of telomerase RNA localization to Cajal body [GO:1904874];positive regulation of telomere maintenance via telomerase [GO:0032212];protein folding [GO:0006457];protein stabil…	acrosomal vesicle [GO:0001669];cell body [GO:0044297];chaperonin-containing T-complex [GO:0005832];Golgi apparatus [GO:0005794];heterochromatin [GO:0000792];microtubule [GO:0005874];pericentriolar material [GO:0000242];zona pellucida receptor complex [GO:0002199]	ATP binding [GO:0005524];ATP hydrolysis activity [GO:0016887];ATP-dependent protein folding chaperone [GO:0140662];ubiquitin protein ligase binding [GO:0031625];unfolded protein binding [GO:0051082]	24.5243	24.3255	24.0886	24.3202	23.6713	24.3488	24.3431	24.7701	24.2964	24.3023	24.316	24.053	24.3297	24.5501	-0.153627	0.560242	556	60253	0.175321	0.158408	72	NaN	NaN
A0A8I3MR78	A0A8I3MR78_CANLF	HSP90AA1	Heat shock protein 90 alpha family class A member 1						0.737196	Apical	Cluster Apical-3	Cluster Apical	C(57.0215)	19	3	0	0	0			NonPolar		+	activation of innate immune response [GO:0002218];cellular response to heat [GO:0034605];cellular response to virus [GO:0098586];chaperone-mediated protein complex assembly [GO:0051131];neurofibrillary tangle assembly [GO:1902988];positive regulation of defense response to virus by host [GO:0002230];positive regulation of interferon-beta production [GO:0032728];positive regulation of nitric oxide…	axonal growth cone [GO:0044295];cytosol [GO:0005829];dendritic growth cone [GO:0044294];melanosome [GO:0042470];mitochondrion [GO:0005739];myelin sheath [GO:0043209];neuronal cell body [GO:0043025];nucleoplasm [GO:0005654];nucleus [GO:0005634];perinuclear region of cytoplasm [GO:0048471];plasma membrane [GO:0005886];protein-containing complex [GO:0032991]	ATP binding [GO:0005524];ATP hydrolysis activity [GO:0016887];ATP-dependent protein folding chaperone [GO:0140662];disordered domain specific binding [GO:0097718];DNA polymerase binding [GO:0070182];GTPase binding [GO:0051020];histone deacetylase binding [GO:0042826];nitric-oxide synthase regulator activity [GO:0030235];protein homodimerization activity [GO:0042803];protein tyrosine kinase bindin…	20.8535	20.8535	NaN	NaN	NaN	NaN	NaN	NaN	NaN	NaN	21.6478	21.2163	18.9417	20.3677	1.48806	1.33755	733	84760	0.276277	0.647104	59	NaN	NaN
A0A8I3MRB3	A0A8I3MRB3_CANLF	LOC612644	Cytochrome c oxidase subunit	no	OK				0.463912		Cluster Basolateral-1	Cluster Basolateral	C(57.0215);K(57.0215);N-term(57.0215)	14	12	0	0	0							mitochondrial inner membrane [GO:0005743];mitochondrion [GO:0005739];respiratory chain complex IV [GO:0045277]		25.2245	24.9901	25.2804	25.4748	24.3859	25.5647	25.2441	25.7904	24.8542	25.2613	NaN	25.2527	25.2527	NaN	-0.208619	0.475891	86	10142	0.246016	0.215121	NaN	NaN	NaN
A0A8I3MRC0	A0A8I3MRC0_CANLF	PTGR1	Prostaglandin reductase 1						0.492163		Cluster Basolateral-4	Cluster Basolateral	N(0.9840)	9	3	0	0	0			Baso		+	prostaglandin metabolic process [GO:0006693]	cytoplasm [GO:0005737]	15-oxoprostaglandin 13-oxidase [NAD(P)+] activity [GO:0047522];2-alkenal reductase (NADPH) activity [GO:0035798]	NaN	NaN	NaN	NaN	NaN	NaN	NaN	NaN	NaN	NaN	21.0992	20.8958	20.9441	21.1413	-0.0452309	0.10806	329	35731	0.0995285	0.096471	37	NaN	NaN
A0A8I3MRD2	A0A8I3MRD2_CANLF	TMEM160	Transmembrane protein 160						NaN					2	1	0	0	0							mitochondrial inner membrane [GO:0005743]		NaN	NaN	21.6983	NaN	NaN	NaN	NaN	NaN	NaN	NaN	NaN	NaN	NaN	NaN	NaN	0	188	19523	NaN	NaN	NaN	NaN	NaN
A0A8I3MRD6	A0A8I3MRD6_CANLF	NDUFA2	NADH dehydrogenase [ubiquinone] 1 alpha subcomplex subunit 2						0.47796				C(57.0215)	10	2	0	0	0							mitochondrial inner membrane [GO:0005743];respiratory chain complex I [GO:0045271]		NaN	NaN	22.5372	NaN	NaN	NaN	NaN	NaN	NaN	NaN	21.6728	23.0191	23.074	21.8085	-0.127271	0.0627846	99	10876	0.615821	0.416431	NaN	NaN	NaN
A0A8I3MRD7	A0A8I3MRD7_CANLF	TM9SF1	Transmembrane 9 superfamily member	yes	OK			+	0.433626		Cluster Basolateral-3	Cluster Basolateral	C(57.0215);K(57.0215);N(0.9840);N-term(57.0215)	9	7	1	0	0						protein localization to membrane [GO:0072657]	autophagosome membrane [GO:0000421];lysosomal membrane [GO:0005765];membrane [GO:0016020]		24.5347	24.5473	25.2096	25.2016	NaN	24.9113	NaN	NaN	NaN	NaN	24.3932	25.1308	25.2916	24.6522	-0.385303	1.00897	496	56441	0.220201	0.183819	NaN	34.5247	NaN
A0A8I3MRD8	A0A8I3MRD8_CANLF	PACC1	Proton-activated chloride channel						NaN				C(57.0215);N(0.9840);N-term(57.0215)	2	1	0	0	0							chloride channel complex [GO:0034707];plasma membrane [GO:0005886]	pH-gated chloride channel activity [GO:0061797]	NaN	NaN	NaN	NaN	NaN	NaN	NaN	NaN	NaN	NaN	NaN	NaN	19.4876	19.4876	NaN	0	402	45691	NaN	0	NaN	NaN	NaN
A0A8I3MRE2	A0A8I3MRE2_CANLF	SLIT3	Slit guidance ligand 3	no	OK				0.439911		Cluster Basolateral-2	Cluster Basolateral	C(57.0215);K(145.0197);N(0.9840);N-term(145.0197);N-term(57.0215)	15	14	0	6	0		Basolateral		+		aortic valve morphogenesis [GO:0003180];apoptotic process involved in luteolysis [GO:0061364];atrioventricular valve morphogenesis [GO:0003181];axon extension involved in axon guidance [GO:0048846];cellular response to hormone stimulus [GO:0032870];negative chemotaxis [GO:0050919];negative regulation of cell growth [GO:0030308];negative regulation of cell population proliferation [GO:0008285];neg…	extracellular space [GO:0005615]	calcium ion binding [GO:0005509];heparin binding [GO:0008201];Roundabout binding [GO:0048495]	NaN	NaN	22.7024	NaN	NaN	NaN	NaN	22.7024	22.7024	22.7024	22.3198	22.538	23.0046	22.85	-0.348445	1.76034	1523	167866	0.106753	0.0912796	NaN	NaN	38.1
A0A8I3MRF9	A0A8I3MRF9_CANLF	CHST4	Sulfotransferase	yes	OK		+		0.389584	Basolateral	Cluster Basolateral-2	Cluster Basolateral	C(57.0215);N-term(57.0215)	5	3	0	0	0			Apical		+	N-acetylglucosamine metabolic process [GO:0006044];sulfur compound metabolic process [GO:0006790]	membrane [GO:0016020];trans-Golgi network [GO:0005802]	electron transfer activity [GO:0009055];N-acetylglucosamine 6-O-sulfotransferase activity [GO:0001517]	22.6204	22.3708	23.1372	23.2891	22.2635	22.9831	22.6279	23.3428	22.8157	23.132	21.6264	23.0249	23.568	22.7672	-0.64786	2.01564	455	53083	0.299242	0.196221	92	NaN	NaN
A0A8I3MRH4	A0A8I3MRH4_CANLF	ZNF622	Reticulophagy regulator 1						NaN				N-term(57.0215)	3	1	0	0	0						ribosomal large subunit biogenesis [GO:0042273]	cytoplasm [GO:0005737]	nucleic acid binding [GO:0003676];zinc ion binding [GO:0008270]	NaN	NaN	NaN	NaN	NaN	NaN	NaN	NaN	NaN	22.9641	NaN	NaN	NaN	NaN	NaN	0	537	59786	NaN	NaN	NaN	NaN	NaN
A0A8I3MRL6	A0A8I3MRL6_CANLF	ERBB3	Receptor protein-tyrosine kinase	yes	OK		+		0.379353	Basolateral	Cluster Basolateral-1	Cluster Basolateral	C(57.0215);K(145.0197);N(0.9840);N-term(57.0215)	11	7	0	3	0	Basolateral plasma membrane	Basolateral	Baso	+	+	cranial nerve development [GO:0021545];endocardial cushion development [GO:0003197];epidermal growth factor receptor signaling pathway [GO:0007173];ERBB2-ERBB3 signaling pathway [GO:0038133];extrinsic apoptotic signaling pathway in absence of ligand [GO:0097192];motor neuron apoptotic process [GO:0097049];myelination [GO:0042552];negative regulation of apoptotic process [GO:0043066];negative regu…	apical plasma membrane [GO:0016324];basal plasma membrane [GO:0009925];basolateral plasma membrane [GO:0016323];ERBB3:ERBB2 complex [GO:0038143];extracellular space [GO:0005615];lateral plasma membrane [GO:0016328];plasma membrane [GO:0005886];receptor complex [GO:0043235]	ATP binding [GO:0005524];ErbB-3 class receptor binding [GO:0043125];identical protein binding [GO:0042802];neuregulin binding [GO:0038132];neuregulin receptor activity [GO:0038131];protein heterodimerization activity [GO:0046982];protein tyrosine kinase activator activity [GO:0030296];protein tyrosine kinase activity [GO:0004713];ubiquitin protein ligase binding [GO:0031625]	22.6326	NaN	22.7405	22.6875	NaN	22.6875	21.518	22.6875	NaN	23.3248	22.2473	22.0315	23.0244	23.1369	-0.71023	1.90355	1279	141051	0.306269	0.190929	20	NaN	11.2
A0A8I3MRS2	A0A8I3MRS2_CANLF	TMPRSS4	Transmembrane serine protease 4	no	OK				0.573123				C(57.0215);K(57.0215);N(0.9840);N-term(57.0215)	6	4	0	0	0	Basolateral plasma membrane		Baso		+	proteolysis [GO:0006508]	membrane [GO:0016020]	serine-type endopeptidase activity [GO:0004252]	NaN	NaN	NaN	NaN	NaN	NaN	NaN	NaN	NaN	NaN	21.907	22.8551	22.584	21.3281	0.425022	0.191682	402	43892	0.448641	0.579398	13	NaN	NaN
A0A8I3MRS6	A0A8I3MRS6_CANLF	POR	NADPH--cytochrome P450 reductase						0.566663				C(57.0215)	14	2	0	0	0							endoplasmic reticulum membrane [GO:0005789]	flavin adenine dinucleotide binding [GO:0050660];FMN binding [GO:0010181];NADP binding [GO:0050661];NADPH-hemoprotein reductase activity [GO:0003958]	NaN	22.2688	NaN	NaN	22.8616	22.2688	22.2688	21.2449	NaN	NaN	21.9043	22.4587	22.5595	22.05	0.387001	0.591935	662	74811	0.227848	0.426196	NaN	NaN	NaN
A0A8I3MRV7	A0A8I3MRV7_CANLF	PITRM1	Pitrilysin metalloproteinase 1						0.475241				C(57.0215)	16	2	0	0	0			Apical		+	protein processing [GO:0016485]	mitochondrial matrix [GO:0005759]	metalloendopeptidase activity [GO:0004222];zinc ion binding [GO:0008270]	21.6571	21.1749	20.4457	NaN	20.4052	21.4218	21.1352	21.6742	20.877	21.2136	20.5175	21.0247	21.6249	21.311	-0.142997	0.231409	1034	116657	0.30043	0.297215	72	NaN	NaN
A0A8I3MS32	A0A8I3MS32_CANLF	AFDN	Afadin, adherens junction formation factor						0.442463		Cluster Basolateral-4	Cluster Basolateral	K(145.0197);N(0.9840)	9	1	0	0	0			Apical		+	cell adhesion [GO:0007155];signal transduction [GO:0007165]	cell-cell junction [GO:0005911]		NaN	NaN	NaN	NaN	NaN	NaN	NaN	NaN	NaN	NaN	NaN	22.1567	22.3899	22.5905	-0.333509	0	1765	199877	NaN	0.0981993	100	NaN	NaN
A0A8I3MS45	A0A8I3MS45_CANLF	MDH2	Malate dehydrogenase	no	OK			+	0.534222				C(57.0215);K(145.0197);K(57.0215);N(0.9840);N-term(145.0197);N-term(57.0215)	34	42	4	4	0			Apical		+	malate metabolic process [GO:0006108];tricarboxylic acid cycle [GO:0006099]	cytoplasm [GO:0005737];mitochondrion [GO:0005739]	L-malate dehydrogenase (NAD+) activity [GO:0030060]	27.5203	27.4202	26.7888	26.941	26.9245	27.5161	27.4173	27.432	26.7958	26.945	27.0107	27.1215	27.368	27.2753	0.197796	0.73686	338	35449	0.167529	0.191591	88	62.3154	NaN
A0A8I3MS52	A0A8I3MS52_CANLF	OXCT1	Succinyl-CoA:3-ketoacid-coenzyme A transferase						0.467886				C(57.0215);N-term(57.0215)	19	2	0	0	0			Apical		+	ketone body catabolic process [GO:0046952];ketone body metabolic process [GO:1902224];ketone catabolic process [GO:0042182]	mitochondrion [GO:0005739]	succinyl-CoA:3-oxo-acid CoA-transferase activity [GO:0008260]	22.4322	22.5517	21.8336	21.6314	20.7675	22.2995	22.2457	22.8598	22.0138	22.0768	21.2992	22.2701	22.7005	22.0489	-0.18558	0.255417	518	56193	0.365426	0.333083	90	NaN	NaN
A0A8I3MS54	A0A8I3MS54_CANLF	ZFP36L1	mRNA decay activator protein ZFP36						NaN				C(57.0215)	2	1	0	0	0					+	3'-UTR-mediated mRNA destabilization [GO:0061158];apoptotic process [GO:0006915];cell population proliferation [GO:0008283];cellular response to cAMP [GO:0071320];cellular response to epidermal growth factor stimulus [GO:0071364];cellular response to fibroblast growth factor stimulus [GO:0044344];cellular response to glucocorticoid stimulus [GO:0071385];cellular response to hypoxia [GO:0071456];c…	nucleus [GO:0005634];P-body [GO:0000932];ribonucleoprotein complex [GO:1990904]	14-3-3 protein binding [GO:0071889];mRNA 3'-UTR AU-rich region binding [GO:0035925];zinc ion binding [GO:0008270]	NaN	NaN	NaN	NaN	NaN	NaN	NaN	NaN	NaN	NaN	NaN	NaN	NaN	19.1018	NaN	0	338	36353	NaN	NaN	65	NaN	NaN
A0A8I3MS55	A0A8I3MS55_CANLF	ZC3HAV1	Zinc finger CCCH-type containing, antiviral 1						NaN				C(57.0215)	7	1	0	0	0					+		nucleus [GO:0005634]	metal ion binding [GO:0046872];NAD+ poly-ADP-ribosyltransferase activity [GO:0003950]	NaN	20.2733	NaN	NaN	NaN	20.2733	NaN	NaN	NaN	NaN	NaN	NaN	NaN	NaN	NaN	0	874	98366	0	NaN	100	NaN	NaN
A0A8I3MS75	A0A8I3MS75_CANLF	LGALS7B	Actinin alpha 4	no	OK			+	0.557987				C(57.0215);K(145.0197)	37	6	1	1	0								actin binding [GO:0003779];calcium ion binding [GO:0005509]	21.9505	22.2134	21.0469	20.3714	20.9902	21.6534	21.6815	21.9799	21.4779	21.4455	21.5367	21.5683	21.5992	NaN	0.336142	0.654442	933	107318	0.255268	0.339757	NaN	57.3005	NaN
A0A8I3MSA0	A0A8I3MSA0_CANLF	KHDRBS1	KH RNA binding domain containing, signal transduction associated 1	no	OK				NaN				K(145.0197)	23	1	0	1	0						mRNA processing [GO:0006397];negative regulation of transcription by RNA polymerase II [GO:0000122];positive regulation of RNA export from nucleus [GO:0046833];positive regulation of translational initiation [GO:0045948];regulation of alternative mRNA splicing, via spliceosome [GO:0000381];regulation of apoptotic process [GO:0042981];regulation of cell cycle [GO:0051726];T cell receptor signaling…	cytoplasm [GO:0005737];membrane [GO:0016020];nucleoplasm [GO:0005654];protein-containing complex [GO:0032991]	identical protein binding [GO:0042802];poly(A) binding [GO:0008143];poly(U) RNA binding [GO:0008266];protein tyrosine kinase binding [GO:1990782];SH2 domain binding [GO:0042169];SH3 domain binding [GO:0017124];signaling adaptor activity [GO:0035591]	NaN	NaN	21.1978	NaN	NaN	NaN	NaN	NaN	NaN	NaN	NaN	NaN	NaN	NaN	NaN	0	443	48197	NaN	NaN	NaN	NaN	NaN
A0A8I3MSD7	A0A8I3MSD7_CANLF	CTSH	Cathepsin H	no	OK				0.492671				C(57.0215);K(57.0215);N(0.9840);N-term(57.0215)	9	10	0	0	0		Basolateral		+		bradykinin catabolic process [GO:0010815];cellular response to thyroid hormone stimulus [GO:0097067];dichotomous subdivision of terminal units involved in lung branching [GO:0060448];ERK1 and ERK2 cascade [GO:0070371];immune response [GO:0006955];immune response-regulating signaling pathway [GO:0002764];lysosomal protein catabolic process [GO:1905146];membrane protein proteolysis [GO:0033619];neu…	alveolar lamellar body [GO:0097208];cytoplasmic ribonucleoprotein granule [GO:0036464];cytosol [GO:0005829];extracellular space [GO:0005615];lysosome [GO:0005764]	aminopeptidase activity [GO:0004177];cysteine-type endopeptidase activator activity involved in apoptotic process [GO:0008656];cysteine-type endopeptidase activity [GO:0004197];HLA-A specific activating MHC class I receptor activity [GO:0030108];serine-type endopeptidase activity [GO:0004252];thyroid hormone binding [GO:0070324]	25.464	25.151	24.2542	24.7915	25.1016	24.5425	24.7807	24.8524	25.319	25.1593	24.8759	24.5567	25.0816	25.3106	-0.042299	0.0820212	335	37102	0.239993	0.232337	NaN	NaN	18.7
A0A8I3MSD8	A0A8I3MSD8_CANLF	LAMC2	Laminin subunit gamma 2						NaN				N(0.9840)	59	1	0	0	0					+		basement membrane [GO:0005604];extracellular region [GO:0005576]		NaN	NaN	NaN	NaN	NaN	NaN	NaN	NaN	NaN	NaN	NaN	NaN	19.6518	NaN	NaN	0	1100	120215	NaN	NaN	60	NaN	NaN
A0A8I3MSF7	A0A8I3MSF7_CANLF	ARL6IP1	ADP ribosylation factor like GTPase 6 interacting protein 1	yes	notOK				0.54861		Cluster Apical-1	Cluster Apical	C(57.0215);K(145.0197)	3	2	0	0	1						cotranslational protein targeting to membrane [GO:0006613];endoplasmic reticulum tubular network formation [GO:0071787];endoplasmic reticulum tubular network membrane organization [GO:1990809];negative regulation of apoptotic process [GO:0043066];positive regulation of L-glutamate import across plasma membrane [GO:0002038];regulation of endoplasmic reticulum tubular network organization [GO:19033…	cytosol [GO:0005829];endoplasmic reticulum tubular network [GO:0071782];membrane [GO:0016020];Sec61 translocon complex [GO:0005784]	identical protein binding [GO:0042802]	NaN	NaN	NaN	NaN	NaN	23.2884	NaN	NaN	NaN	NaN	23.3094	23.5653	23.2671	22.9455	0.281406	0.724361	276	30926	0.109848	0.15697	NaN	NaN	NaN
A0A8I3MSI1	A0A8I3MSI1_CANLF	PLXNB2	Plexin B2	yes	OK		+	+	0.409439		Cluster Basolateral-1	Cluster Basolateral	C(57.0215);K(145.0197);K(57.0215);N(0.9840);N-term(145.0197);N-term(57.0215)	88	80	7	28	0	Basolateral plasma membrane	Basolateral	Baso	+	+		plasma membrane [GO:0005886]	ATP binding [GO:0005524];semaphorin receptor activity [GO:0017154]	27.5325	27.1667	28.4624	28.6227	27.617	28.0369	27.9844	28.416	28.1045	28.1529	28.1213	27.8685	28.019	28.2487	-0.528439	2.32838	1841	205156	0.218522	0.153443	27	25.7343	30.7
A0A8I3MSJ0	A0A8I3MSJ0_CANLF		Tr-type G domain-containing protein	no	OK			+	0.418088		Cluster Basolateral-2	Cluster Basolateral	C(57.0215);K(145.0197);K(57.0215);N(0.9840);N-term(145.0197);N-term(57.0215)	31	23	2	0	0						translation [GO:0006412];translational elongation [GO:0006414]		GTP binding [GO:0005525];GTPase activity [GO:0003924];translation elongation factor activity [GO:0003746]	26.8857	NaN	NaN	NaN	NaN	NaN	NaN	NaN	NaN	NaN	26.6976	26.4199	27.0522	27.2373	-0.476993	1.07222	422	45843	0.159428	0.0906077	NaN	17.7761	NaN
A0A8I3MSK4	A0A8I3MSK4_CANLF	POGLUT3	Protein O-glucosyltransferase 3	no	OK				0.438804		Cluster Basolateral-2	Cluster Basolateral	C(57.0215)	2	1	0	0	0						protein O-linked glycosylation via serine [GO:0018242]	endomembrane system [GO:0012505];endoplasmic reticulum [GO:0005783]	glucosyltransferase activity [GO:0046527];UDP-glucosyltransferase activity [GO:0035251];UDP-xylosyltransferase activity [GO:0035252]	NaN	NaN	NaN	NaN	NaN	NaN	NaN	NaN	NaN	NaN	21.7249	21.9487	22.2792	22.1042	-0.354928	0.88692	508	58726	0.109465	0.0856915	NaN	NaN	NaN
A0A8I3MSL6	A0A8I3MSL6_CANLF	REEP5	Receptor expression-enhancing protein	yes	notOK				NaN				C(57.0215);K(57.0215)	3	1	0	0	0							sarcoplasmic reticulum membrane [GO:0033017]		NaN	NaN	NaN	NaN	NaN	NaN	NaN	NaN	NaN	NaN	NaN	NaN	20.2968	NaN	NaN	0	125	14345	NaN	NaN	NaN	NaN	NaN
A0A8I3MSS1	A0A8I3MSS1_CANLF	AHCYL1	Adenosylhomocysteinase like 1						0.570075		Cluster Apical-2	Cluster Apical	C(57.0215)	6	1	0	0	0			Baso		+	angiotensin-activated signaling pathway [GO:0038166];apoptotic process [GO:0006915];epithelial fluid transport [GO:0042045];mitochondrion-endoplasmic reticulum membrane tethering [GO:1990456];one-carbon metabolic process [GO:0006730];positive regulation of sodium ion transport [GO:0010765];protein export from nucleus [GO:0006611];regulation of monoatomic anion transport [GO:0044070];regulation of…	cytosol [GO:0005829];intracellular membrane-bounded organelle [GO:0043231];mitochondria-associated endoplasmic reticulum membrane contact site [GO:0044233]	enzyme regulator activity [GO:0030234];identical protein binding [GO:0042802]	21.3376	21.6403	20.7343	20.1024	NaN	20.8362	21.1415	21.0672	21.2663	20.9889	NaN	NaN	NaN	NaN	0.407068	0.748354	530	58951	0.233066	0.274354	37	NaN	NaN
A0A8I3MSS3	A0A8I3MSS3_CANLF	LIAS	Lipoyl synthase, mitochondrial						0.5				C(57.0215);N-term(57.0215)	1	2	0	0	0						inflammatory response [GO:0006954];lipoate biosynthetic process [GO:0009107];neural tube closure [GO:0001843];response to lipopolysaccharide [GO:0032496];response to oxidative stress [GO:0006979]	mitochondrion [GO:0005739]	4 iron, 4 sulfur cluster binding [GO:0051539];lipoate synthase activity [GO:0016992];metal ion binding [GO:0046872]	18.7464	NaN	NaN	NaN	NaN	18.7464	NaN	18.7464	NaN	18.7464	NaN	NaN	NaN	NaN	0	0	373	41953	0	0	NaN	NaN	NaN
A0A8I3MST1	A0A8I3MST1_CANLF	RPL13	60S ribosomal protein L13	no	OK			+	0.46914		Cluster Basolateral-2	Cluster Basolateral	C(57.0215);K(145.0197);K(57.0215);N(0.9840);N-term(145.0197);N-term(57.0215)	32	32	1	6	0			Apical		+	blastocyst development [GO:0001824];bone development [GO:0060348];translation [GO:0006412]	cytosolic large ribosomal subunit [GO:0022625];endoplasmic reticulum [GO:0005783];nucleolus [GO:0005730];synapse [GO:0045202]	RNA binding [GO:0003723];structural constituent of ribosome [GO:0003735]	25.2197	25.2379	25.3986	25.3824	25.2847	25.4884	24.9951	25.3387	25.1109	25.5716	24.8075	25.4112	25.685	25.2054	-0.178313	0.821599	211	24290	0.15616	0.138415	93	33.6687	NaN
A0A8I3MSU9	A0A8I3MSU9_CANLF	MAN2A1	Alpha-mannosidase	yes	OK				0.501382				C(57.0215);N-term(57.0215)	20	8	0	0	0						mannose metabolic process [GO:0006013]	membrane [GO:0016020]	alpha-mannosidase activity [GO:0004559];carbohydrate binding [GO:0030246];metal ion binding [GO:0046872]	22.6241	22.7812	22.5053	22.3128	NaN	22.8409	22.4059	22.5659	22.2259	22.71	22.1539	22.5162	22.886	22.614	0.00797267	0.0207872	1087	124110	0.169869	0.156266	NaN	NaN	NaN
A0A8I3MSW0	A0A8I3MSW0_CANLF		Uncharacterized protein						0.462605		Cluster Basolateral-4	Cluster Basolateral	C(57.0215);N-term(145.0197)	13	1	0	0	0						translation [GO:0006412];translational elongation [GO:0006414]		GTP binding [GO:0005525];GTPase activity [GO:0003924];translation elongation factor activity [GO:0003746]	NaN	NaN	NaN	NaN	NaN	NaN	NaN	NaN	NaN	NaN	NaN	20.211	20.3597	20.4946	-0.216202	0	360	38314	NaN	0.0660485	NaN	NaN	NaN
A0A8I3MSX0	A0A8I3MSX0_CANLF	PDS5A	PDS5 cohesin associated factor A						0.496113		Cluster Basolateral-2	Cluster Basolateral	C(57.0215)	11	3	0	0	0			Apical		+	cell division [GO:0051301];mitotic sister chromatid cohesion [GO:0007064]	nucleus [GO:0005634]		NaN	NaN	NaN	NaN	NaN	NaN	NaN	NaN	NaN	20.6074	20.5848	20.6074	20.6296	NaN	-0.0224342	0.533275	1337	150819	0.0110811	0.0109101	64	NaN	NaN
A0A8I3MSX4	A0A8I3MSX4_CANLF	RPL9	Large ribosomal subunit protein uL6	no	notOK			+	0.584106		Cluster Apical-1	Cluster Apical	C(57.0215);K(145.0197);K(57.0215);M(15.9949);N(0.9840);N-term(145.0197);N-term(57.0215)	28	22	1	0	7			Apical		+	cytoplasmic translation [GO:0002181]	cytosolic large ribosomal subunit [GO:0022625]	rRNA binding [GO:0019843];structural constituent of ribosome [GO:0003735]	24.1229	24.1397	24.0453	24.0274	24.4719	24.6215	24.3614	23.5537	23.22	23.7419	23.744	24.4715	24.3601	23.5545	0.490015	1.69112	192	21863	0.192576	0.266968	66	65.8099	NaN
A0A8I3MSY8	A0A8I3MSY8_CANLF	PFN1	Profilin						NaN					6	1	0	0	0						actin cytoskeleton organization [GO:0030036];modification of postsynaptic actin cytoskeleton [GO:0098885];modulation of chemical synaptic transmission [GO:0050804];negative regulation of actin filament polymerization [GO:0030837];negative regulation of stress fiber assembly [GO:0051497];neural tube closure [GO:0001843];positive regulation of actin filament bundle assembly [GO:0032233];positive re…	cell cortex [GO:0005938];cytoplasm [GO:0005737];cytoskeleton [GO:0005856];glutamatergic synapse [GO:0098978];nucleus [GO:0005634]	actin binding [GO:0003779];actin monomer binding [GO:0003785];adenyl-nucleotide exchange factor activity [GO:0000774];phosphatidylinositol-4,5-bisphosphate binding [GO:0005546];phosphotyrosine residue binding [GO:0001784];proline-rich region binding [GO:0070064];small GTPase binding [GO:0031267]	19.3252	NaN	NaN	NaN	NaN	NaN	NaN	NaN	NaN	NaN	19.3252	NaN	NaN	NaN	NaN	0	140	15029	0	NaN	NaN	NaN	NaN
A0A8I3MT06	A0A8I3MT06_CANLF	YWHAG	Tyrosine 3-monooxygenase/tryptophan 5-monooxygenase activation protein gamma	no	notOK				NaN				K(145.0197);N-term(42.0106)	13	1	0	0	1					+	cellular response to glucose starvation [GO:0042149];negative regulation of TORC1 signaling [GO:1904262];positive regulation of T cell activation [GO:0050870];positive regulation of T cell mediated immune response to tumor cell [GO:0002842];protein targeting [GO:0006605];regulation of neuron differentiation [GO:0045664];regulation of protein localization [GO:0032880];regulation of synaptic plasti…	cytosol [GO:0005829];mitochondrial matrix [GO:0005759];nucleus [GO:0005634]	identical protein binding [GO:0042802];insulin-like growth factor receptor binding [GO:0005159];phosphorylation-dependent protein binding [GO:0140031];protein domain specific binding [GO:0019904];protein kinase C binding [GO:0005080];protein sequestering activity [GO:0140311]	20.5609	NaN	NaN	NaN	NaN	NaN	NaN	NaN	NaN	NaN	NaN	NaN	NaN	NaN	NaN	0	247	28303	NaN	NaN	56	NaN	NaN
A0A8I3MT09	A0A8I3MT09_CANLF	TENM4	Teneurin transmembrane protein 4	yes	OK				0.605039	Apical	Cluster Apical-3	Cluster Apical	C(57.0215);K(145.0197);N(0.9840);N-term(57.0215)	19	9	0	6	0				+		signal transduction [GO:0007165]	cell projection [GO:0042995];plasma membrane [GO:0005886]		22.245	22.4577	22.5174	22.314	NaN	NaN	NaN	NaN	NaN	NaN	22.9634	22.8164	21.4149	21.7749	0.615317	1.0634	2848	315397	0.223334	0.333633	NaN	NaN	50.2
A0A8I3MT19	A0A8I3MT19_CANLF	VAPA	Vesicle-associated membrane protein-associated protein A	yes	notOK				0.497508				C(57.0215);K(57.0215);N(0.9840);N-term(57.0215)	23	11	0	0	0			NonPolar		+		bicellular tight junction [GO:0005923];endoplasmic reticulum membrane [GO:0005789];plasma membrane [GO:0005886]		22.9954	22.9309	22.7801	22.8516	22.7423	NaN	22.8401	23.0272	22.8918	22.9417	22.4519	23.2347	23.2284	22.4411	-0.0143797	0.0362429	248	27689	0.178631	0.161761	52	NaN	NaN
A0A8I3MT26	A0A8I3MT26_CANLF	CYBC1	Essential for reactive oxygen species protein						NaN				C(57.0215)	3	1	0	0	0						innate immune response [GO:0045087];respiratory burst after phagocytosis [GO:0045728]	endoplasmic reticulum membrane [GO:0005789]		NaN	NaN	NaN	NaN	NaN	NaN	NaN	NaN	21.6029	NaN	NaN	NaN	NaN	NaN	NaN	0	187	20781	NaN	NaN	NaN	NaN	NaN
A0A8I3MT65	A0A8I3MT65_CANLF	FAM20B	FAM20B glycosaminoglycan xylosylkinase	yes	OK				0.624516	Apical	Cluster Apical-3	Cluster Apical	C(57.0215)	5	2	0	0	0						proteoglycan biosynthetic process [GO:0030166]	Golgi apparatus [GO:0005794];nucleoplasm [GO:0005654]	ATP binding [GO:0005524];metal ion binding [GO:0046872];phosphotransferase activity, alcohol group as acceptor [GO:0016773]	NaN	NaN	NaN	NaN	NaN	NaN	NaN	NaN	NaN	NaN	21.4742	21.3526	20.5784	20.7805	0.733986	1.60448	409	46458	0.0595603	0.0989076	NaN	NaN	NaN
A0A8I3MT92	A0A8I3MT92_CANLF	SLC39A6	Zinc transporter ZIP6	yes	OK				0.501439				C(57.0215);K(145.0197);N(0.9840);N-term(57.0215)	6	7	0	6	0		Basolateral	Baso	+	+	epithelial to mesenchymal transition [GO:0001837];intracellular monoatomic cation homeostasis [GO:0030003];intracellular zinc ion homeostasis [GO:0006882];lymphocyte activation [GO:0046649];T cell receptor signaling pathway [GO:0050852];zinc ion import across plasma membrane [GO:0071578]	endoplasmic reticulum [GO:0005783];lamellipodium membrane [GO:0031258];membrane raft [GO:0045121];plasma membrane [GO:0005886]	monoatomic cation:bicarbonate symporter activity [GO:0140410];zinc ion transmembrane transporter activity [GO:0005385]	21.3089	NaN	22.5266	NaN	22.0235	22.4027	22.3103	22.0614	21.5616	21.7136	21.8742	22.133	22.1934	21.9462	0.00830682	0.0133596	735	82623	0.242598	0.245048	12	NaN	13.9
A0A8I3MTA2	A0A8I3MTA2_CANLF	HNRNPUL1	Heterogeneous nuclear ribonucleoprotein U like 1	no	OK				0.666216	Apical	Cluster Apical-1	Cluster Apical	C(57.0215)	13	4	0	0	0			Apical		+	alternative mRNA splicing, via spliceosome [GO:0000380]	nucleoplasm [GO:0005654];nucleus [GO:0005634];synapse [GO:0045202]	enzyme binding [GO:0019899];RNA binding [GO:0003723]	20.5534	21.9728	21.879	20.2874	NaN	NaN	NaN	NaN	NaN	NaN	21.5619	22.2143	21.1331	19.0146	0.997075	0.672048	856	95809	0.42293	0.722932	100	NaN	NaN
A0A8I3MTA9	A0A8I3MTA9_CANLF	DHRS1	Dehydrogenase/reductase 1	no	OK				0.631355	Apical	Cluster Apical-1	Cluster Apical	C(57.0215)	9	2	0	0	0							endoplasmic reticulum [GO:0005783]	carbonyl reductase (NADPH) activity [GO:0004090]	NaN	NaN	NaN	NaN	NaN	NaN	NaN	NaN	NaN	NaN	21.4363	22.0308	21.4599	20.4548	0.776217	0.501594	313	33924	0.287356	0.4736	NaN	NaN	NaN
A0A8I3MTE4	A0A8I3MTE4_CANLF	TACSTD2	Tumor associated calcium signal transducer 2	yes	OK		+	+	0.334286	Basolateral	Cluster Basolateral-1	Cluster Basolateral	C(57.0215);K(145.0197);N-term(145.0197);N-term(57.0215)	6	6	2	3	0						positive regulation of stem cell differentiation [GO:2000738]	extracellular space [GO:0005615];membrane [GO:0016020];nucleus [GO:0005634]		23.4943	23.3993	24.1861	24.242	22.6889	22.7489	23.1452	24.5251	24.5078	24.3663	23.9044	23.5184	23.8578	24.171	-0.993817	3.72842	390	42626	0.297343	0.153594	NaN	26.5597	NaN
A0A8I3MTH9	A0A8I3MTH9_CANLF	CRYZ	Crystallin zeta						0.402312		Cluster Basolateral-4	Cluster Basolateral	C(57.0215)	9	2	0	0	0							cytoplasm [GO:0005737]	oxidoreductase activity [GO:0016491];RNA binding [GO:0003723];zinc ion binding [GO:0008270]	21.8411	22.3118	22.6662	NaN	NaN	NaN	NaN	NaN	NaN	NaN	22.2513	21.6878	22.3699	22.746	-0.571079	1.41426	301	32486	0.208181	0.132525	NaN	NaN	NaN
A0A8I3MTJ9	A0A8I3MTJ9_CANLF	LAMC1	Laminin subunit gamma 1	no	OK		+	+	0.274847	Basolateral	Cluster Basolateral-1	Cluster Basolateral	C(57.0215);K(145.0197);K(57.0215);N(0.9840);N-term(145.0197);N-term(57.0215)	78	70	14	44	0		Basolateral	Apical	+	+	animal organ morphogenesis [GO:0009887];axon guidance [GO:0007411];cell migration [GO:0016477];extracellular matrix disassembly [GO:0022617];hemidesmosome assembly [GO:0031581];protein-containing complex assembly [GO:0065003];substrate adhesion-dependent cell spreading [GO:0034446];tissue development [GO:0009888]	basement membrane [GO:0005604];extracellular region [GO:0005576]	extracellular matrix structural constituent [GO:0005201]	25.509	25.3889	27.1429	27.1796	25.5235	26.1545	26.002	27.1382	26.8534	26.9399	25.4795	25.6469	27.1523	27.0955	-1.39966	7.19227	1608	177522	0.215868	0.083066	80	23.0113	29.6
A0A8I3MTK0	A0A8I3MTK0_CANLF	USP10	Ubiquitin carboxyl-terminal hydrolase						NaN					11	1	0	0	0					+	autophagy [GO:0006914];DNA repair [GO:0006281];protein deubiquitination [GO:0016579];proteolysis [GO:0006508]	nucleus [GO:0005634]	cysteine-type deubiquitinase activity [GO:0004843]	NaN	NaN	NaN	NaN	NaN	NaN	NaN	NaN	NaN	NaN	19.0796	19.0796	NaN	NaN	NaN	0	775	84404	0	NaN	98	NaN	NaN
A0A8I3MTK6	A0A8I3MTK6_CANLF	NOTCH1	Neurogenic locus notch homolog protein 1						NaN				C(57.0215)	5	2	0	0	0						aortic valve morphogenesis [GO:0003180];apoptotic process involved in embryonic digit morphogenesis [GO:1902263];arterial endothelial cell differentiation [GO:0060842];atrioventricular node development [GO:0003162];auditory receptor cell fate commitment [GO:0009912];axonogenesis [GO:0007409];branching morphogenesis of an epithelial tube [GO:0048754];calcium-ion regulated exocytosis [GO:0017156];c…	adherens junction [GO:0005912];apical plasma membrane [GO:0016324];cell surface [GO:0009986];cytoplasmic vesicle [GO:0031410];endoplasmic reticulum [GO:0005783];glutamatergic synapse [GO:0098978];MAML1-RBP-Jkappa- ICN1 complex [GO:0002193];nucleus [GO:0005634];postsynaptic density membrane [GO:0098839];receptor complex [GO:0043235];Schaffer collateral - CA1 synapse [GO:0098685]	calcium ion binding [GO:0005509];chromatin DNA binding [GO:0031490];cis-regulatory region sequence-specific DNA binding [GO:0000987];DNA-binding transcription activator activity, RNA polymerase II-specific [GO:0001228];enzyme binding [GO:0019899];enzyme inhibitor activity [GO:0004857];identical protein binding [GO:0042802];Notch binding [GO:0005112];transcription coactivator activity [GO:0003713]…	NaN	NaN	NaN	NaN	NaN	NaN	NaN	NaN	NaN	NaN	22.2191	NaN	NaN	NaN	NaN	0	2574	274107	NaN	NaN	NaN	NaN	NaN
A0A8I3MTL0	A0A8I3MTL0_CANLF	QSOX2	Sulfhydryl oxidase	yes	OK				0.5				C(57.0215)	4	1	0	0	0						protein folding [GO:0006457]	extracellular space [GO:0005615];Golgi membrane [GO:0000139];nucleoplasm [GO:0005654]	flavin-dependent sulfhydryl oxidase activity [GO:0016971];protein disulfide isomerase activity [GO:0003756]	NaN	NaN	NaN	NaN	NaN	NaN	NaN	NaN	NaN	NaN	NaN	19.8703	19.8703	NaN	0	0	700	77872	NaN	NaN	NaN	NaN	NaN
A0A8I3MTT1	A0A8I3MTT1_CANLF	COQ3	Ubiquinone biosynthesis O-methyltransferase, mitochondrial						0.455118		Cluster Basolateral-1	Cluster Basolateral	C(57.0215);N-term(57.0215)	4	2	0	0	0						glycerol metabolic process [GO:0006071];methylation [GO:0032259]	extrinsic component of mitochondrial inner membrane [GO:0031314];mitochondrial matrix [GO:0005759];mitochondrion [GO:0005739];ubiquinone biosynthesis complex [GO:0110142]	3-demethylubiquinol 3-O-methyltransferase activity [GO:0061542];3-demethylubiquinone 3-O-methyltransferase activity [GO:0120537];polyprenyldihydroxybenzoate methyltransferase activity [GO:0010420]	20.2431	20.3021	20.3589	NaN	NaN	19.9844	20.0473	20.3021	20.5624	20.5187	NaN	20.3021	NaN	NaN	-0.259703	1.56065	367	41268	0.101593	0.0861847	NaN	NaN	NaN
A0A8I3MTT3	A0A8I3MTT3_CANLF	TSFM	Elongation factor Ts, mitochondrial						0.454656		Cluster Basolateral-1	Cluster Basolateral	C(57.0215)	5	2	0	0	0						mitochondrial translational elongation [GO:0070125];regulation of mitochondrial translation [GO:0070129]	mitochondrion [GO:0005739];nucleoplasm [GO:0005654]	translation elongation factor activity [GO:0003746]	NaN	NaN	NaN	NaN	NaN	20.9511	21.3088	21.3088	21.5951	NaN	21.3088	NaN	NaN	NaN	-0.262391	0.592223	401	43303	0.136771	0.139893	NaN	NaN	NaN
A0A8I3MTX6	A0A8I3MTX6_CANLF	LAMB3	Laminin subunit beta 3	no	OK		+	+	0.350747	Basolateral	Cluster Basolateral-1	Cluster Basolateral	C(57.0215);K(145.0197);K(57.0215);M(15.9949);N(0.9840);N-term(145.0197);N-term(57.0215)	69	63	13	20	0			Apical	+	+	animal organ morphogenesis [GO:0009887];axon guidance [GO:0007411];basement membrane assembly [GO:0070831];cell migration [GO:0016477];endodermal cell differentiation [GO:0035987];substrate adhesion-dependent cell spreading [GO:0034446];tissue development [GO:0009888]	laminin complex [GO:0043256]		26.5322	26.4317	27.7965	27.8364	26.5927	27.0379	26.9727	27.7706	27.5194	27.5643	26.9306	26.9452	27.5917	27.5823	-0.888347	5.62902	1172	129435	0.166747	0.0908942	100	30.2871	40.6
A0A8I3MU16	A0A8I3MU16_CANLF	PSME1	Proteasome activator complex subunit 1						0.548913		Cluster Apical-3	Cluster Apical		8	2	0	0	0						regulation of G1/S transition of mitotic cell cycle [GO:2000045];regulation of proteasomal protein catabolic process [GO:0061136]	cytoplasm [GO:0005737];nucleoplasm [GO:0005654];proteasome activator complex [GO:0008537]	endopeptidase activator activity [GO:0061133]	19.6764	NaN	NaN	NaN	19.6764	19.6764	19.6764	NaN	NaN	NaN	19.8879	19.6764	19.4285	NaN	0.283169	0	249	28691	0.0628053	NaN	NaN	NaN	NaN
A0A8I3MU66	A0A8I3MU66_CANLF	EFTUD2	116 kDa U5 small nuclear ribonucleoprotein component	no	notOK			+	0.438645		Cluster Basolateral-3	Cluster Basolateral	C(57.0215);N-term(57.0215)	37	8	1	0	0			NonPolar		+	mRNA splicing, via spliceosome [GO:0000398]	Cajal body [GO:0015030];cytosol [GO:0005829];nuclear speck [GO:0016607];U2-type catalytic step 2 spliceosome [GO:0071007];U2-type precatalytic spliceosome [GO:0071005];U4/U6 x U5 tri-snRNP complex [GO:0046540]	GTP binding [GO:0005525];GTPase activity [GO:0003924];U5 snRNA binding [GO:0030623]	21.7822	20.0709	23.2215	23.5505	22.5154	22.8743	23.1447	22.8175	22.4422	21.9719	22.6853	23.1229	22.6633	22.0199	-0.355861	0.335295	972	109450	0.479277	0.416026	47	60.8398	NaN
A0A8I3MU77	A0A8I3MU77_CANLF	LOC100686073	Metallothionein 1E	no	OK				0.47083		Cluster Basolateral-1	Cluster Basolateral	C(57.0215)	5	3	0	0	0								metal ion binding [GO:0046872]	22.1523	22.6346	22.8227	22.4089	NaN	NaN	NaN	22.5261	22.5261	22.5261	NaN	NaN	NaN	NaN	-0.168527	0.428966	244	24254	0.23417	0.112462	NaN	NaN	NaN
A0A8I3MU78	A0A8I3MU78_CANLF	ANK3	Ankyrin 3	no	notOK				0.43476		Cluster Basolateral-2	Cluster Basolateral	C(57.0215)	38	4	0	0	0			Apical		+	Golgi to plasma membrane protein transport [GO:0043001];maintenance of protein location in plasma membrane [GO:0072660];membrane assembly [GO:0071709];mitotic cytokinesis [GO:0000281];plasma membrane organization [GO:0007009];protein localization to plasma membrane [GO:0072659];regulation of transcription by RNA polymerase II [GO:0006357];signal transduction [GO:0007165]	axon initial segment [GO:0043194];basolateral plasma membrane [GO:0016323];bicellular tight junction [GO:0005923];cytoskeleton [GO:0005856];lateral plasma membrane [GO:0016328];neuron projection [GO:0043005];nucleus [GO:0005634];plasma membrane [GO:0005886];sarcolemma [GO:0042383]	cytoskeletal protein binding [GO:0008092];protein-macromolecule adaptor activity [GO:0030674];RNA polymerase II-specific DNA-binding transcription factor binding [GO:0061629];structural constituent of cytoskeleton [GO:0005200];transmembrane transporter binding [GO:0044325]	NaN	NaN	NaN	NaN	NaN	NaN	NaN	NaN	NaN	NaN	22.9651	23.5168	23.8323	23.4069	-0.378647	0.408286	4380	479832	0.267161	0.207003	100	NaN	NaN
A0A8I3MU79	A0A8I3MU79_CANLF	TXLNA	Taxilin alpha	no	OK				NaN				C(57.0215)	10	1	0	0	0						B cell activation [GO:0042113]	cytoplasm [GO:0005737]	syntaxin binding [GO:0019905]	NaN	NaN	NaN	NaN	NaN	NaN	NaN	NaN	NaN	NaN	19.7974	NaN	NaN	NaN	NaN	0	561	63069	NaN	NaN	NaN	NaN	NaN
A0A8I3MU85	A0A8I3MU85_CANLF	TIMM50	Mitochondrial import inner membrane translocase subunit TIM50	yes	OK				0.568758		Cluster Apical-2	Cluster Apical	C(57.0215)	7	2	0	0	0			Apical		+	mitochondrial membrane organization [GO:0007006];protein import into mitochondrial matrix [GO:0030150];release of cytochrome c from mitochondria [GO:0001836]	endoplasmic reticulum [GO:0005783];Golgi apparatus [GO:0005794];nuclear speck [GO:0016607];TIM23 mitochondrial import inner membrane translocase complex [GO:0005744]	cysteine-type endopeptidase activator activity [GO:0140608];interleukin-2 receptor binding [GO:0005134];protein serine/threonine phosphatase activity [GO:0004722];protein tyrosine phosphatase activity [GO:0004725];ribonucleoprotein complex binding [GO:0043021]	23.0065	22.54	21.5723	22.3769	NaN	22.4607	NaN	NaN	NaN	22.4607	22.4607	NaN	NaN	22.4607	0.399319	0.781993	356	40279	0.196707	0.255007	79	NaN	NaN
A0A8I3MUA1	A0A8I3MUA1_CANLF	STX7	Syntaxin-7	yes	notOK			+	0.487352				C(57.0215);N-term(57.0215)	13	3	1	0	0						intracellular protein transport [GO:0006886];vesicle-mediated transport [GO:0016192]	early endosome membrane [GO:0031901]	SNAP receptor activity [GO:0005484]	23.6184	23.5475	22.9124	23.0211	22.931	23.2847	23.3311	23.6069	23.3312	23.2849	23.0396	22.9938	23.5345	23.5661	-0.073004	0.204138	261	29741	0.19022	0.180917	NaN	64.5193	NaN
A0A8I3MUJ6	A0A8I3MUJ6_CANLF	LOC100686848	Monocarboxylate transporter 1						0.349577				C(57.0215)	14	1	0	0	0							apical plasma membrane [GO:0016324];basolateral plasma membrane [GO:0016323]	monocarboxylic acid transmembrane transporter activity [GO:0008028];symporter activity [GO:0015293]	NaN	NaN	NaN	NaN	NaN	NaN	NaN	NaN	NaN	NaN	NaN	19.8276	NaN	20.7234	-0.895771	0	498	53747	NaN	NaN	NaN	NaN	NaN
A0A8I3MUL0	A0A8I3MUL0_CANLF	NADK2	NAD kinase 2, mitochondrial						NaN				C(57.0215)	5	1	0	0	0						NAD metabolic process [GO:0019674];NADP biosynthetic process [GO:0006741]	mitochondrion [GO:0005739]	ATP binding [GO:0005524];NAD+ kinase activity [GO:0003951];protein homodimerization activity [GO:0042803]	NaN	NaN	NaN	NaN	NaN	NaN	NaN	NaN	NaN	NaN	NaN	NaN	20.2119	NaN	NaN	0	464	52098	NaN	NaN	NaN	NaN	NaN
A0A8I3MUP5	A0A8I3MUP5_CANLF	ZC3H4	Zinc finger CCCH-type containing 4	no	OK				NaN				N-term(145.0197)	9	1	0	1	0						lncRNA catabolic process [GO:0110064];negative regulation of DNA-templated transcription, elongation [GO:0032785];negative regulation of lncRNA transcription [GO:0140744];nuclear RNA surveillance [GO:0071027]	cytosol [GO:0005829];nucleoplasm [GO:0005654];nucleus [GO:0005634]	metal ion binding [GO:0046872];promoter-specific chromatin binding [GO:1990841];RNA binding [GO:0003723]	18.4436	NaN	NaN	NaN	NaN	NaN	NaN	NaN	NaN	NaN	NaN	NaN	NaN	NaN	NaN	0	1305	140567	NaN	NaN	NaN	NaN	NaN
A0A8I3MUQ3	A0A8I3MUQ3_CANLF	ATL3	Atlastin GTPase 3	yes	notOK		+		0.299	Basolateral	Cluster Basolateral-1	Cluster Basolateral	C(57.0215);K(57.0215);N(0.9840);N-term(57.0215)	15	6	0	0	0			Apical		+			GTP binding [GO:0005525];GTPase activity [GO:0003924]	21.669	NaN	22.6468	22.2392	NaN	NaN	NaN	NaN	NaN	NaN	21.1102	21.4161	22.8647	22.76	-1.22927	2.67666	541	60475	0.191316	0.176917	75	NaN	NaN
A0A8I3MUQ7	A0A8I3MUQ7_CANLF	PPP1R21	Protein phosphatase 1 regulatory subunit 21						0.514086		Cluster Apical-3	Cluster Apical	C(57.0215)	8	3	0	0	0			NonPolar		+		early endosome [GO:0005769]	RNA binding [GO:0003723]	NaN	NaN	NaN	NaN	NaN	NaN	NaN	NaN	NaN	NaN	20.5812	NaN	20.4721	20.5277	0.0813074	0	749	84923	NaN	0.0272375	60	NaN	NaN
A0A8I3MUS0	A0A8I3MUS0_CANLF	ENTREP2	Uncharacterized protein						NaN				C(57.0215)	2	1	0	0	0									NaN	NaN	NaN	NaN	NaN	NaN	NaN	19.3904	NaN	NaN	NaN	NaN	NaN	NaN	NaN	0	469	51255	NaN	NaN	NaN	NaN	NaN
A0A8I3MV12	A0A8I3MV12_CANLF	MORF4L1	Mortality factor 4 like 1						NaN				C(57.0215)	2	1	0	0	0						chromatin organization [GO:0006325];double-strand break repair via homologous recombination [GO:0000724];fibroblast proliferation [GO:0048144];positive regulation of double-strand break repair via homologous recombination [GO:1905168];regulation of cell cycle [GO:0051726];regulation of DNA-templated transcription [GO:0006355]	NuA4 histone acetyltransferase complex [GO:0035267];nuclear speck [GO:0016607];nucleosome [GO:0000786];Sin3-type complex [GO:0070822]	chromatin binding [GO:0003682]	NaN	NaN	NaN	NaN	NaN	NaN	NaN	NaN	NaN	NaN	NaN	19.1449	NaN	NaN	NaN	0	362	41476	NaN	NaN	NaN	NaN	NaN
A0A8I3MV50	A0A8I3MV50_CANLF	PFKP	6-phosphofructokinase	no	notOK				0.518655		Cluster Basolateral-4	Cluster Basolateral	C(57.0215)	16	3	0	0	0			Apical		+	fructose 6-phosphate metabolic process [GO:0006002]	cytoplasm [GO:0005737]	6-phosphofructokinase activity [GO:0003872];ATP binding [GO:0005524];metal ion binding [GO:0046872]	NaN	21.0269	NaN	19.9962	NaN	NaN	NaN	NaN	20.6017	NaN	20.7073	20.1234	20.4878	20.9603	0.107703	0.123509	791	86586	0.299914	0.266112	68	NaN	NaN
A0A8I3MV55	A0A8I3MV55_CANLF	FXYD2	FXYD domain-containing ion transport regulator	yes	OK				0.5				N-term(145.0197)	2	1	0	1	0	Basolateral plasma membrane					potassium ion transport [GO:0006813];regulation of monoatomic ion transport [GO:0043269];sodium ion transport [GO:0006814]	membrane [GO:0016020]	ion channel regulator activity [GO:0099106]	20.545	NaN	NaN	NaN	NaN	NaN	NaN	20.545	NaN	NaN	NaN	20.545	NaN	NaN	0	0	64	7348	0	NaN	NaN	NaN	NaN
A0A8I3MV65	A0A8I3MV65_CANLF	HNRNPM	Heterogeneous nuclear ribonucleoprotein M	no	OK				0.712608	Apical	Cluster Apical-1	Cluster Apical	C(57.0215);K(145.0197);N-term(145.0197);N-term(42.0106);N-term(57.0215)	59	13	0	4	0			NonPolar		+			RNA binding [GO:0003723]	23.4907	23.3667	18.5805	20.3784	22.0684	22.5053	22.9622	22.8916	22.5698	21.9343	22.2944	23.1226	22.7462	21.5388	1.31009	1.23719	730	77577	0.360539	0.669133	56	NaN	NaN
A0A8I3MV74	A0A8I3MV74_CANLF	LOC119863969	D-3-phosphoglycerate dehydrogenase						0.493567		Cluster Basolateral-1	Cluster Basolateral	C(57.0215);K(57.0215);N-term(57.0215)	19	11	0	0	0						L-serine biosynthetic process [GO:0006564]		NAD binding [GO:0051287];phosphoglycerate dehydrogenase activity [GO:0004617]	23.8714	23.6391	24.1043	24.2762	22.871	23.9643	24.1938	24.6158	24.0202	23.7586	24.276	24.512	23.6394	23.1729	-0.0371282	0.0493029	584	61714	0.319648	0.31445	NaN	NaN	NaN
A0A8I3MVA5	A0A8I3MVA5_CANLF	PLAT	Plasminogen activator	no	OK		+		0.274724	Basolateral	Cluster Basolateral-1	Cluster Basolateral	C(57.0215);K(145.0197)	5	5	0	3	0						plasminogen activation [GO:0031639]	extracellular region [GO:0005576]	serine-type endopeptidase activity [GO:0004252]	NaN	NaN	23.0895	23.0895	NaN	21.4636	21.4135	23.0895	23.8345	23.844	NaN	23.0895	NaN	NaN	-1.40055	1.60571	573	64144	0.721191	0.29334	NaN	NaN	NaN
A0A8I3MVA9	A0A8I3MVA9_CANLF	GOLM1	Golgi membrane protein 1	yes	OK				NaN				K(145.0197);N(0.9840)	8	1	0	1	0						nucleus organization [GO:0006997];regulation of lipid metabolic process [GO:0019216]	Golgi apparatus [GO:0005794];membrane [GO:0016020]		NaN	NaN	NaN	NaN	NaN	NaN	NaN	NaN	NaN	NaN	NaN	18.7452	NaN	NaN	NaN	0	422	47164	NaN	NaN	NaN	NaN	NaN
A0A8I3MVB2	A0A8I3MVB2_CANLF	VAPA	Vesicle-associated membrane protein-associated protein A						0.5					22	1	0	0	0					+	ceramide transport [GO:0035627];cholesterol transport [GO:0030301];COPII-coated vesicle budding [GO:0090114];endoplasmic reticulum-plasma membrane tethering [GO:0061817];negative regulation by host of viral genome replication [GO:0044828];neuron projection development [GO:0031175];phospholipid transport [GO:0015914];positive regulation by host of viral genome replication [GO:0044829];protein loca…	bicellular tight junction [GO:0005923];endoplasmic reticulum membrane [GO:0005789];Golgi membrane [GO:0000139];perinuclear region of cytoplasm [GO:0048471];plasma membrane [GO:0005886];vesicle [GO:0031982]	FFAT motif binding [GO:0033149];microtubule binding [GO:0008017];protein heterodimerization activity [GO:0046982];protein homodimerization activity [GO:0042803];protein-membrane adaptor activity [GO:0043495]	NaN	NaN	NaN	21.1781	NaN	NaN	NaN	NaN	NaN	NaN	NaN	21.1781	21.1781	NaN	0	0	294	32541	NaN	0	52	NaN	NaN
A0A8I3MVB8	A0A8I3MVB8_CANLF	PABPN1	BCL2 like 2	no	OK				0.664692	Apical	Cluster Apical-3	Cluster Apical	C(57.0215);K(145.0197);N-term(57.0215)	8	4	0	0	0						mRNA processing [GO:0006397]	cytoplasm [GO:0005737];nucleus [GO:0005634]	RNA binding [GO:0003723]	NaN	NaN	NaN	20.9396	NaN	NaN	NaN	NaN	NaN	NaN	21.4474	21.4103	20.149	20.2364	0.9872	1.25729	306	32749	0.01818	0.320015	NaN	NaN	NaN
A0A8I3MVD4	A0A8I3MVD4_CANLF	ARPC1B	Actin-related protein 2/3 complex subunit	no	OK				0.480547				C(57.0215);K(57.0215);N-term(42.0106);N-term(57.0215)	21	10	0	0	0			NonPolar		+	Arp2/3 complex-mediated actin nucleation [GO:0034314]	Arp2/3 protein complex [GO:0005885];cytoplasm [GO:0005737];nucleus [GO:0005634]	actin filament binding [GO:0051015]	25.5053	25.8348	25.3635	24.8834	24.7264	25.2642	25.5231	25.9097	25.5897	25.3436	24.9586	25.5718	25.7943	25.2863	-0.112317	0.239596	372	41064	0.25101	0.233397	50	NaN	NaN
A0A8I3MVE3	A0A8I3MVE3_CANLF	TMED7	Transmembrane p24 trafficking protein 7						0.519359		Cluster Apical-2	Cluster Apical	C(57.0215);K(57.0215);N-term(57.0215)	11	9	0	0	0						endoplasmic reticulum to Golgi vesicle-mediated transport [GO:0006888];Golgi organization [GO:0007030];intracellular protein transport [GO:0006886]	COPII-coated ER to Golgi transport vesicle [GO:0030134];endoplasmic reticulum [GO:0005783];endoplasmic reticulum membrane [GO:0005789];endoplasmic reticulum-Golgi intermediate compartment [GO:0005793];endoplasmic reticulum-Golgi intermediate compartment membrane [GO:0033116];Golgi apparatus [GO:0005794]		23.9843	23.626	23.0289	23.5413	23.4035	23.7592	23.3885	23.7449	23.3851	23.7566	23.6846	23.5175	23.4764	23.6481	0.111772	0.412144	226	25301	0.150994	0.162642	NaN	NaN	NaN
A0A8I3MVE4	A0A8I3MVE4_CANLF	MESD	LRP chaperone MESD						0.434192		Cluster Basolateral-2	Cluster Basolateral	C(57.0215)	6	1	0	0	0						protein folding [GO:0006457];Wnt signaling pathway [GO:0016055]	endoplasmic reticulum [GO:0005783]	low-density lipoprotein particle receptor binding [GO:0050750]	NaN	NaN	20.247	20.247	NaN	20.247	NaN	20.247	NaN	NaN	19.6848	NaN	20.6506	NaN	-0.381977	0.767219	427	42599	0.272113	0.149317	NaN	NaN	NaN
A0A8I3MVG8	A0A8I3MVG8_CANLF	SUCLA2	Succinate--CoA ligase [ADP-forming] subunit beta, mitochondrial						0.597486		Cluster Apical-2	Cluster Apical	C(57.0215);N-term(57.0215)	15	5	0	0	0			NonPolar		+	succinyl-CoA metabolic process [GO:0006104];tricarboxylic acid cycle [GO:0006099]	mitochondrion [GO:0005739];succinate-CoA ligase complex [GO:0042709]	ATP binding [GO:0005524];magnesium ion binding [GO:0000287];succinate-CoA ligase (ADP-forming) activity [GO:0004775]	22.667	22.4992	21.3051	21.6637	NaN	22.1411	NaN	22.1411	NaN	NaN	22.4024	22.1764	21.8218	22.105	0.569865	1.84463	591	62909	0.154113	0.225926	50	NaN	NaN
A0A8I3MVP2	A0A8I3MVP2_CANLF	WDR3	WD repeat domain 3						0.514894				C(57.0215)	6	3	0	0	0						maturation of SSU-rRNA [GO:0030490]	nuclear membrane [GO:0031965];nucleoplasm [GO:0005654];Pwp2p-containing subcomplex of 90S preribosome [GO:0034388];small-subunit processome [GO:0032040]	snoRNA binding [GO:0030515]	20.618	20.3486	20.0172	NaN	19.6246	20.7597	NaN	20.8285	19.7715	20.3486	18.8433	21.0913	21.0691	18.7347	0.0859734	0.0644411	943	106402	0.471695	0.498519	NaN	NaN	NaN
A0A8I3MVS4	A0A8I3MVS4_CANLF	EPHA2	receptor protein-tyrosine kinase	yes	notOK;OK			+	0.506669		Cluster Basolateral-4	Cluster Basolateral	C(57.0215);K(145.0197);K(57.0215);N(0.9840);N-term(57.0215)	23	15	1	5	0		Basolateral	NonPolar	+	+	angiogenesis [GO:0001525];axial mesoderm formation [GO:0048320];blood vessel endothelial cell proliferation involved in sprouting angiogenesis [GO:0002043];bone remodeling [GO:0046849];branching involved in mammary gland duct morphogenesis [GO:0060444];cAMP metabolic process [GO:0046058];cell adhesion [GO:0007155];cell chemotaxis [GO:0060326];cell surface receptor protein tyrosine kinase signalin…	cell surface [GO:0009986];focal adhesion [GO:0005925];lamellipodium [GO:0030027];leading edge membrane [GO:0031256];plasma membrane [GO:0005886];receptor complex [GO:0043235];tight junction [GO:0070160]	ATP binding [GO:0005524];ephrin receptor activity [GO:0005003];growth factor binding [GO:0019838];transmembrane receptor protein tyrosine kinase activity [GO:0004714]	25.4526	25.1426	25.9085	26.0988	25.4285	25.9777	25.7303	25.9258	25.352	25.666	26.5908	24.2134	22.9009	26.4146	0.0384851	0.0255656	1089	120245	0.486797	0.460029	48	61.9256	34.5
A0A8I3MVT0	A0A8I3MVT0_CANLF	HNRNPL	Heterogeneous nuclear ribonucleoprotein L	no	OK				0.536399				C(57.0215);K(145.0197);K(57.0215);N(0.9840);N-term(57.0215)	40	21	0	2	0						mRNA processing [GO:0006397];negative regulation of DNA-templated transcription [GO:0045892];regulation of alternative mRNA splicing, via spliceosome [GO:0000381];regulation of RNA splicing [GO:0043484]	chromatin [GO:0000785];cytoplasm [GO:0005737];nucleoplasm [GO:0005654];nucleus [GO:0005634];pronucleus [GO:0045120];ribonucleoprotein complex [GO:1990904];ribonucleoprotein granule [GO:0035770];synapse [GO:0045202]	mRNA binding [GO:0003729];pre-mRNA intronic binding [GO:0097157];transcription cis-regulatory region binding [GO:0000976]	24.4095	24.4095	NaN	NaN	24.377	24.534	24.8626	24.4413	24.2733	23.7453	24.2496	24.4952	24.5534	24.3184	0.21042	0.753426	588	64076	0.143294	0.194599	NaN	NaN	NaN
A0A8I3MVV2	A0A8I3MVV2_CANLF	SQSTM1	Sequestosome 1	no	OK				NaN				C(57.0215);K(145.0197)	4	2	0	1	0					+		autophagosome [GO:0005776];nucleus [GO:0005634];sarcomere [GO:0030017]	zinc ion binding [GO:0008270]	19.349	19.349	NaN	NaN	NaN	NaN	NaN	NaN	NaN	NaN	NaN	NaN	NaN	NaN	NaN	0	441	47526	0	NaN	69	NaN	NaN
A0A8I3MVW5	A0A8I3MVW5_CANLF	ANXA7	Annexin						0.533871		Cluster Basolateral-3	Cluster Basolateral	C(57.0215);K(57.0215)	12	2	0	0	0			Apical		+			calcium ion binding [GO:0005509];calcium-dependent phospholipid binding [GO:0005544]	19.1743	20.2402	20.6384	19.9103	NaN	20.0847	20.5019	20.0847	NaN	19.4953	20.0847	20.5405	NaN	19.4143	0.195763	0.275263	488	52568	0.287012	0.363914	97	NaN	NaN
A0A8I3MVX3	A0A8I3MVX3_CANLF	FASN	Fatty acid synthase	no	OK				0.50312				C(57.0215);K(145.0197)	20	3	0	1	0			Apical		+	cellular response to interleukin-4 [GO:0071353];establishment of endothelial intestinal barrier [GO:0090557];ether lipid biosynthetic process [GO:0008611];fatty acid biosynthetic process [GO:0006633];inflammatory response [GO:0006954];mammary gland development [GO:0030879];modulation by host of viral process [GO:0044788];monocyte differentiation [GO:0030224];neutrophil differentiation [GO:0030223]	cytoplasm [GO:0005737];cytosol [GO:0005829];glycogen granule [GO:0042587];Golgi apparatus [GO:0005794];plasma membrane [GO:0005886]	[acyl-carrier-protein] S-acetyltransferase activity [GO:0004313];3-oxoacyl-[acyl-carrier-protein] synthase activity [GO:0004315];fatty acid synthase activity [GO:0004312];hydrolase activity [GO:0016787];lyase activity [GO:0016829];oxidoreductase activity [GO:0016491];phosphopantetheine binding [GO:0031177]	NaN	20.4671	NaN	NaN	NaN	NaN	NaN	20.4671	NaN	NaN	20.3785	20.5756	20.5505	20.3496	0.0180022	0.0777726	2725	294693	0.0686459	0.0695037	67	NaN	NaN
A0A8I3MVZ2	A0A8I3MVZ2_CANLF	WASHC4	WASH complex subunit 4						NaN					4	1	0	0	0					+	cognition [GO:0050890];endolysosomal toll-like receptor signaling pathway [GO:0140894];endosomal transport [GO:0016197];endosome organization [GO:0007032];neuromuscular process [GO:0050905];regulation of protein complex stability [GO:0061635]	BLOC-1 complex [GO:0031083];endosome [GO:0005768];nucleoplasm [GO:0005654];WASH complex [GO:0071203]		NaN	NaN	NaN	NaN	NaN	NaN	NaN	NaN	NaN	NaN	20.568	NaN	NaN	NaN	NaN	0	1173	136356	NaN	NaN	64	NaN	NaN
A0A8I3MW16	A0A8I3MW16_CANLF	COX4I1	Cytochrome c oxidase subunit 4	yes	notOK				0.538861				K(145.0197);N-term(145.0197);N-term(57.0215)	13	8	0	0	3						mitochondrial electron transport, cytochrome c to oxygen [GO:0006123]	mitochondrial inner membrane [GO:0005743];respiratory chain complex IV [GO:0045277]		21.9387	22.6629	23.2457	22.8044	23.5141	22.7741	22.7155	20.9211	22.6955	22.755	22.2703	23.2157	23.0865	22.0103	0.22471	0.261951	169	19576	0.369094	0.410923	NaN	NaN	NaN
A0A8I3MW71	A0A8I3MW71_CANLF	EXOSC6	Exosome component 6						0.5				C(57.0215)	6	1	0	0	0						isotype switching [GO:0045190];nuclear mRNA surveillance [GO:0071028];poly(A)-dependent snoRNA 3'-end processing [GO:0071051];positive regulation of isotype switching [GO:0045830];rRNA catabolic process [GO:0016075];rRNA processing [GO:0006364];U4 snRNA 3'-end processing [GO:0034475]	cytoplasmic exosome (RNase complex) [GO:0000177];nuclear exosome (RNase complex) [GO:0000176];nucleolus [GO:0005730]	RNA binding [GO:0003723]	NaN	19.8521	NaN	NaN	NaN	NaN	NaN	NaN	19.8521	NaN	NaN	NaN	19.8521	NaN	0	0	272	28289	NaN	0	NaN	NaN	NaN
A0A8I3MW78	A0A8I3MW78_CANLF	SPINT2	Serine peptidase inhibitor, Kunitz type 2	yes	OK			+	0.556207		Cluster Basolateral-4	Cluster Basolateral	C(57.0215);K(145.0197);N-term(57.0215)	7	9	1	1	0		Basolateral		+		basement membrane organization [GO:0071711];epithelial cell morphogenesis involved in placental branching [GO:0060672];establishment or maintenance of cell polarity [GO:0007163];negative regulation of cell motility [GO:2000146];negative regulation of cell-cell adhesion [GO:0022408];neural tube closure [GO:0001843]	Golgi apparatus [GO:0005794]	serine-type endopeptidase inhibitor activity [GO:0004867]	23.5153	23.0234	23.8319	24.1329	24.3257	24.1024	24.252	22.4911	23.0871	22.7271	23.5261	23.4846	23.8232	23.8561	0.325733	0.514469	252	28053	0.327103	0.397235	NaN	24.147	22.5
A0A8I3MW92	A0A8I3MW92_CANLF	NUP155	Nucleoporin 155						0.617181				C(57.0215)	8	1	0	0	0				+	+	atrial cardiac muscle cell action potential [GO:0086014];miRNA processing [GO:0035196];mRNA export from nucleus [GO:0006406];nuclear envelope organization [GO:0006998];protein import into nucleus [GO:0006606];protein localization to nuclear inner membrane [GO:0036228];RNA export from nucleus [GO:0006405];transcription-dependent tethering of RNA polymerase II gene DNA at nuclear periphery [GO:0000…	nuclear membrane [GO:0031965];nuclear pore inner ring [GO:0044611]	structural constituent of nuclear pore [GO:0017056]	NaN	NaN	NaN	NaN	NaN	NaN	NaN	NaN	NaN	NaN	NaN	19.8875	NaN	19.1985	0.689034	0	1327	148096	NaN	NaN	32	NaN	41.1
A0A8I3MW94	A0A8I3MW94_CANLF	THBS4	Thrombospondin 4	no	OK				NaN				K(145.0197)	1	1	0	1	0						behavioral response to pain [GO:0048266];endothelial cell-cell adhesion [GO:0071603];myoblast migration [GO:0051451];negative regulation of angiogenesis [GO:0016525];positive regulation of cell division [GO:0051781];positive regulation of endothelial cell proliferation [GO:0001938];positive regulation of neutrophil chemotaxis [GO:0090023];regulation of tissue remodeling [GO:0034103];response to e…	basement membrane [GO:0005604];collagen-containing extracellular matrix [GO:0062023];extracellular space [GO:0005615];sarcoplasmic reticulum [GO:0016529]	calcium ion binding [GO:0005509];growth factor activity [GO:0008083];heparin binding [GO:0008201];integrin binding [GO:0005178]	NaN	NaN	NaN	NaN	NaN	19.6088	NaN	NaN	NaN	NaN	NaN	NaN	NaN	NaN	NaN	0	964	106161	NaN	NaN	NaN	NaN	NaN
A0A8I3MWB8	A0A8I3MWB8_CANLF	RCC2	Regulator of chromosome condensation 2	no	OK				0.602488	Apical	Cluster Apical-1	Cluster Apical	C(57.0215);N-term(57.0215)	21	6	0	0	0			Apical		+	chromosome passenger complex localization to kinetochore [GO:0072356];establishment of protein localization [GO:0045184];focal adhesion assembly [GO:0048041];integrin-mediated signaling pathway [GO:0007229];negative regulation of focal adhesion assembly [GO:0051895];negative regulation of substrate adhesion-dependent cell spreading [GO:1900025];positive regulation of attachment of spindle microtu…	chromosome, centromeric core domain [GO:0034506];early endosome membrane [GO:0031901];membrane [GO:0016020];midbody [GO:0030496];mitotic spindle midzone [GO:1990023];nucleus [GO:0005634];plasma membrane [GO:0005886]	microtubule binding [GO:0008017];protein domain specific binding [GO:0019904];protein kinase binding [GO:0019901];small GTPase binding [GO:0031267]	22.7729	23.0692	21.8746	21.0763	22.6157	22.6605	22.4991	22.1285	22.0632	22.2775	22.0094	22.6959	22.695	22.008	0.599932	1.71749	522	56021	0.209288	0.309193	72	NaN	NaN
A0A8I3MWF6	A0A8I3MWF6_CANLF	AP2A2	AP-2 complex subunit alpha						0.526198				C(57.0215)	11	1	0	0	0			Apical		+	clathrin-dependent endocytosis [GO:0072583];intracellular protein transport [GO:0006886]	AP-2 adaptor complex [GO:0030122]	clathrin adaptor activity [GO:0035615]	20.8153	21.2571	20.9504	20.3805	NaN	21.0901	20.6975	20.8844	20.6444	21.0499	20.6831	21.1298	21.061	20.5885	0.151321	0.515093	896	99185	0.169426	0.172928	87	NaN	NaN
A0A8I3MWJ8	A0A8I3MWJ8_CANLF	SLC3A2	Solute carrier family 3 member 2	yes	OK		+	+	0.236559	Basolateral	Cluster Basolateral-1	Cluster Basolateral	K(145.0197);N(0.9840);N-term(145.0197);N-term(57.0215)	21	21	1	11	0		Basolateral	Baso	+	+	carbohydrate metabolic process [GO:0005975];isoleucine transport [GO:0015818];L-alanine import across plasma membrane [GO:1904273];L-histidine transport [GO:1902024];L-leucine import across plasma membrane [GO:1903801];methionine transport [GO:0015821];phenylalanine transport [GO:0015823];proline transport [GO:0015824];response to exogenous dsRNA [GO:0043330];symbiont entry into host cell [GO:004…	amino acid transport complex [GO:1990184];apical plasma membrane [GO:0016324];apical pole of neuron [GO:0044225];basolateral plasma membrane [GO:0016323];cell surface [GO:0009986];nucleoplasm [GO:0005654];synapse [GO:0045202]	aromatic amino acid transmembrane transporter activity [GO:0015173];double-stranded RNA binding [GO:0003725];exogenous protein binding [GO:0140272];L-alanine transmembrane transporter activity [GO:0015180];L-leucine transmembrane transporter activity [GO:0015190];protein heterodimerization activity [GO:0046982];protein homodimerization activity [GO:0042803]	21.0133	23.3858	25.4536	25.1452	NaN	23.2308	23.5624	24.5186	25.188	25.0886	24.1527	24.3822	24.8102	24.6432	-1.69032	2.37389	531	58318	0.551296	0.227244	16	27.1572	20.2
A0A8I3MWR4	A0A8I3MWR4_CANLF	SKIC8	Superkiller complex protein 8						NaN				C(57.0215)	9	1	0	0	0							Cdc73/Paf1 complex [GO:0016593]		NaN	NaN	20.3131	20.3131	NaN	NaN	NaN	NaN	NaN	NaN	NaN	NaN	20.3131	NaN	NaN	0	305	33515	NaN	0	NaN	NaN	NaN
A0A8I3MWU6	A0A8I3MWU6_CANLF	PHLPP2	AP-1 complex subunit gamma						0.486465				C(57.0215)	7	1	0	0	0						intracellular protein transport [GO:0006886];vesicle-mediated transport [GO:0016192]	AP-1 adaptor complex [GO:0030121]		NaN	NaN	NaN	NaN	NaN	NaN	20.2171	NaN	19.7512	19.0588	18.9023	19.7668	20.282	19.7354	-0.078124	0.0627219	796	88758	0.421109	0.333509	NaN	NaN	NaN
A0A8I3MWV8	A0A8I3MWV8_CANLF	CTCF	CCCTC-binding factor						0.553587		Cluster Apical-1	Cluster Apical	C(57.0215)	4	1	0	0	0						cardiac muscle cell development [GO:0055013];chromatin looping [GO:0140588];DNA methylation-dependent constitutive heterochromatin formation [GO:0006346];gene expression [GO:0010467];genomic imprinting [GO:0071514];in utero embryonic development [GO:0001701];mitochondrion organization [GO:0007005];negative regulation of cell population proliferation [GO:0008285];negative regulation of gene expres…	chromosome, centromeric region [GO:0000775];condensed chromosome [GO:0000793];male germ cell nucleus [GO:0001673];nucleolus [GO:0005730];nucleoplasm [GO:0005654]	chromatin insulator sequence binding [GO:0043035];chromatin loop anchoring activity [GO:0140587];DNA-binding transcription factor activity [GO:0003700];DNA-binding transcription repressor activity, RNA polymerase II-specific [GO:0001227];RNA polymerase II cis-regulatory region sequence-specific DNA binding [GO:0000978];transcription coregulator binding [GO:0001221];zinc ion binding [GO:0008270]	NaN	NaN	NaN	NaN	NaN	NaN	NaN	NaN	NaN	NaN	20.6706	20.8587	NaN	20.4542	0.310433	0	727	82858	0.0920705	NaN	NaN	NaN	NaN
A0A8I3MX02	A0A8I3MX02_CANLF	SDHB	Succinate dehydrogenase [ubiquinone] iron-sulfur subunit, mitochondrial						0.386159	Basolateral			C(57.0215);M(15.9949);N(0.9840);N-term(57.0215)	5	5	0	0	0			Apical	+	+	aerobic respiration [GO:0009060];respiratory electron transport chain [GO:0022904];tricarboxylic acid cycle [GO:0006099]	mitochondrial inner membrane [GO:0005743];mitochondrial membrane [GO:0031966]	2 iron, 2 sulfur cluster binding [GO:0051537];3 iron, 4 sulfur cluster binding [GO:0051538];4 iron, 4 sulfur cluster binding [GO:0051539];electron transfer activity [GO:0009055];metal ion binding [GO:0046872];oxidoreductase activity [GO:0016491]	20.1834	22.0153	22.1398	20.5848	NaN	NaN	21.6871	21.4706	21.4706	21.2157	18.727	21.5961	22.3586	21.333	-0.66867	0.565009	280	31509	0.644091	0.411881	92	NaN	49.2
A0A8I3MX31	A0A8I3MX31_CANLF	EDF1	Uncharacterized protein	no	OK				NaN					6	1	0	0	0							nucleus [GO:0005634]	DNA binding [GO:0003677]	NaN	NaN	NaN	NaN	NaN	NaN	NaN	NaN	19.3888	NaN	NaN	NaN	NaN	NaN	NaN	0	148	16369	NaN	NaN	NaN	NaN	NaN
A0A8I3MX48	A0A8I3MX48_CANLF	COL15A1	Collagen type XV alpha 1 chain						0.752246	Apical	Cluster Apical-3	Cluster Apical	C(57.0215);N-term(57.0215)	1	1	0	0	0							collagen trimer [GO:0005581]		22.6657	NaN	NaN	22.6657	NaN	NaN	23.2999	NaN	22.6657	21.507	23.6258	NaN	18.4701	22.6657	1.6023	0.706516	1347	137362	0.316794	0.6182	NaN	NaN	NaN
A0A8I3MX54	A0A8I3MX54_CANLF	NOTCH2	Notch receptor 2						0.466246		Cluster Basolateral-4	Cluster Basolateral	C(57.0215)	8	2	0	0	0		Basolateral	Baso	+	+	apoptotic process [GO:0006915];cell differentiation [GO:0030154];cellular response to tumor cell [GO:0071228];Notch signaling pathway [GO:0007219];regulation of developmental process [GO:0050793];regulation of DNA-templated transcription [GO:0006355]	nucleus [GO:0005634];plasma membrane [GO:0005886];receptor complex [GO:0043235]	calcium ion binding [GO:0005509];signaling receptor activity [GO:0038023]	NaN	NaN	20.4665	20.4665	NaN	NaN	NaN	NaN	NaN	20.4665	20.8394	19.7007	19.9622	20.9641	-0.195085	0.188815	2442	262512	0.530839	0.246195	0	NaN	22.6
A0A8I3MX68	A0A8I3MX68_CANLF	ATP6V0D1	V-type proton ATPase subunit	no	OK			+	0.518771				C(57.0215)	13	3	1	0	0			NonPolar		+		proton-transporting V-type ATPase, V0 domain [GO:0033179]	proton-transporting ATPase activity, rotational mechanism [GO:0046961]	NaN	NaN	NaN	NaN	NaN	NaN	NaN	NaN	NaN	NaN	21.3063	22.1778	22.1023	21.165	0.108376	0.0549791	325	37561	0.414602	0.443865	43	60.0414	NaN
A0A8I3MXD4	A0A8I3MXD4_CANLF	DOCK7	Dedicator of cytokinesis 7						NaN					12	1	0	0	0					+	small GTPase-mediated signal transduction [GO:0007264]		guanyl-nucleotide exchange factor activity [GO:0005085]	NaN	NaN	NaN	NaN	NaN	NaN	NaN	NaN	NaN	NaN	20.7302	NaN	NaN	NaN	NaN	0	2098	238294	NaN	NaN	91	NaN	NaN
A0A8I3MXD8	A0A8I3MXD8_CANLF	SLIRP	Uncharacterized protein					+	0.423318		Cluster Basolateral-1	Cluster Basolateral		4	1	1	0	0								RNA binding [GO:0003723]	NaN	NaN	NaN	NaN	NaN	20.8184	20.7978	21.0948	21.3267	21.3409	NaN	NaN	NaN	NaN	-0.446033	1.64068	111	12533	0.0100709	0.0930261	NaN	40.9897	NaN
A0A8I3MXF9	A0A8I3MXF9_CANLF	PICALM	Phosphatidylinositol binding clathrin assembly protein						0.509804		Cluster Apical-3	Cluster Apical	N-term(42.0106)	17	1	0	0	0			Apical		+	clathrin coat assembly [GO:0048268];clathrin-dependent endocytosis [GO:0072583]	clathrin-coated vesicle [GO:0030136]	1-phosphatidylinositol binding [GO:0005545];clathrin binding [GO:0030276]	NaN	NaN	NaN	NaN	NaN	NaN	NaN	NaN	NaN	NaN	24.3236	24.2865	24.2485	NaN	0.0565834	0	705	76174	0.0181688	NaN	75	NaN	NaN
A0A8I3MXG1	A0A8I3MXG1_CANLF	TOP2A	DNA topoisomerase 2				+	+	0.638373	Apical	Cluster Apical-2	Cluster Apical	C(57.0215)	19	1	1	0	0						DNA topological change [GO:0006265];rhythmic process [GO:0048511]	cytoplasm [GO:0005737];nucleolus [GO:0005730];nucleoplasm [GO:0005654]	ATP binding [GO:0005524];DNA binding [GO:0003677];DNA topoisomerase type II (double strand cut, ATP-hydrolyzing) activity [GO:0003918];metal ion binding [GO:0046872]	20.0786	20.0118	19.1664	19.2843	NaN	NaN	NaN	NaN	NaN	NaN	NaN	NaN	NaN	NaN	0.819895	2.17018	1532	174585	0.0327304	0.0577455	NaN	63.8373	NaN
A0A8I3MXG8	A0A8I3MXG8_CANLF	HSDL2	Hydroxysteroid dehydrogenase-like protein 2	no	OK				0.434633		Cluster Basolateral-2	Cluster Basolateral	C(57.0215);N-term(57.0215)	14	5	0	0	0			Apical		+		mitochondrion [GO:0005739];peroxisome [GO:0005777]	oxidoreductase activity [GO:0016491]	22.5001	23.0268	23.3035	22.8837	22.0403	23.279	22.7614	23.5131	22.5419	23.1292	22.4499	22.9518	23.3315	22.9622	-0.37939	1.08165	418	45515	0.278062	0.216655	74	NaN	NaN
A0A8I3MXN6	A0A8I3MXN6_CANLF	SNX2	Sorting nexin-2						NaN					6	1	0	0	0					+	intracellular protein transport [GO:0006886]	early endosome membrane [GO:0031901];lamellipodium [GO:0030027];retromer complex [GO:0030904]	phosphatidylinositol binding [GO:0035091]	NaN	NaN	NaN	NaN	NaN	NaN	NaN	NaN	NaN	NaN	NaN	19.0382	NaN	NaN	NaN	0	475	53190	NaN	NaN	55	NaN	NaN
A0A8I3MXN7	A0A8I3MXN7_CANLF	YARS1	Tyrosine--tRNA ligase	no	notOK				0.553711		Cluster Apical-3	Cluster Apical	C(57.0215)	19	4	0	0	0						response to starvation [GO:0042594];tyrosyl-tRNA aminoacylation [GO:0006437]	cytosol [GO:0005829];nuclear body [GO:0016604]	ATP binding [GO:0005524];tRNA binding [GO:0000049];tyrosine-tRNA ligase activity [GO:0004831]	NaN	22.2341	22.2341	NaN	NaN	22.2341	22.4702	22.2341	NaN	21.9516	22.5519	NaN	21.8259	NaN	0.311157	1.25429	564	63024	0.113589	0.140544	NaN	NaN	NaN
A0A8I3MY15	A0A8I3MY15_CANLF	HEXB	Beta-hexosaminidase	no	OK				0.501383				C(57.0215);N(0.9840);N-term(57.0215)	8	5	0	0	0		Basolateral		+		astrocyte cell migration [GO:0043615];chondroitin sulfate proteoglycan catabolic process [GO:0030207];dermatan sulfate proteoglycan catabolic process [GO:0030209];ganglioside catabolic process [GO:0006689];glycosaminoglycan metabolic process [GO:0030203];hyaluronan catabolic process [GO:0030214];intracellular calcium ion homeostasis [GO:0006874];lipid storage [GO:0019915];locomotory behavior [GO:…	acrosomal vesicle [GO:0001669];azurophil granule [GO:0042582];beta-N-acetylhexosaminidase complex [GO:1905379];cortical granule [GO:0060473];extracellular space [GO:0005615];lysosome [GO:0005764];membrane [GO:0016020]	acetylglucosaminyltransferase activity [GO:0008375];beta-N-acetylhexosaminidase activity [GO:0004563];identical protein binding [GO:0042802]	23.4494	23.4461	23.4143	23.4177	23.6098	23.558	23.0625	23.2291	23.2938	23.7258	23.2644	23.5869	23.582	23.2584	0.00798116	0.02745	524	59092	0.129733	0.130561	NaN	NaN	23.2
A0A8I3MY34	A0A8I3MY34_CANLF	MCU	Calcium uniporter protein	yes	notOK				0.458562		Cluster Basolateral-2	Cluster Basolateral	C(57.0215);K(145.0197)	9	2	0	0	1			Apical		+	mitochondrial calcium ion homeostasis [GO:0051560]	mitochondrial inner membrane [GO:0005743]	calcium channel activity [GO:0005262];uniporter activity [GO:0015292]	NaN	NaN	NaN	NaN	NaN	NaN	NaN	NaN	NaN	NaN	20.2396	20.5513	20.7672	20.5031	-0.23968	0.441984	311	36255	0.152153	0.129075	61	NaN	NaN
A0A8I3MY57	A0A8I3MY57_CANLF	PREB	Prolactin regulatory element-binding protein						0.523967				C(57.0215);N(0.9840);N-term(57.0215)	11	5	0	0	0			Apical		+	endoplasmic reticulum to Golgi vesicle-mediated transport [GO:0006888];protein transport [GO:0015031];regulation of COPII vesicle coating [GO:0003400]	endoplasmic reticulum exit site [GO:0070971];endoplasmic reticulum membrane [GO:0005789];nucleus [GO:0005634]	GTPase binding [GO:0051020];guanyl-nucleotide exchange factor activity [GO:0005085]	NaN	NaN	NaN	NaN	NaN	NaN	NaN	NaN	NaN	NaN	21.5397	22.1614	22.0537	21.3705	0.138417	0.100905	418	45969	0.30006	0.328713	81	NaN	NaN
A0A8I3MY61	A0A8I3MY61_CANLF	SLC5A6	Solute carrier family 5 member 6						NaN				C(57.0215)	4	1	0	0	0				+	+	biotin import across plasma membrane [GO:1905135];biotin transport [GO:0015878];iodide transmembrane transport [GO:1904200];pantothenate transmembrane transport [GO:0015887];sodium ion transport [GO:0006814];transport across blood-brain barrier [GO:0150104]	apical plasma membrane [GO:0016324]	biotin transmembrane transporter activity [GO:0015225];iodide transmembrane transporter activity [GO:0015111];pantothenate transmembrane transporter activity [GO:0015233];sodium-dependent multivitamin transmembrane transporter activity [GO:0008523]	NaN	NaN	NaN	NaN	NaN	NaN	NaN	NaN	NaN	NaN	NaN	NaN	NaN	18.7804	NaN	0	636	69301	NaN	NaN	37	NaN	76.3
A0A8I3MY69	A0A8I3MY69_CANLF	GALNT2	Polypeptide N-acetylgalactosaminyltransferase	no	OK				0.40126		Cluster Basolateral-2	Cluster Basolateral	C(57.0215);K(57.0215);N(0.9840);N-term(145.0197);N-term(57.0215)	24	16	0	2	0						O-glycan processing [GO:0016266];positive regulation of immunoglobulin production [GO:0002639];protein maturation [GO:0051604];protein O-linked glycosylation [GO:0006493];protein O-linked glycosylation via serine [GO:0018242];protein O-linked glycosylation via threonine [GO:0018243]	Golgi apparatus [GO:0005794];Golgi membrane [GO:0000139];Golgi stack [GO:0005795];perinuclear region of cytoplasm [GO:0048471]	carbohydrate binding [GO:0030246];manganese ion binding [GO:0030145];polypeptide N-acetylgalactosaminyltransferase activity [GO:0004653]	24.6787	25.1268	24.9769	24.47	24.4654	23.3854	24.1628	25.1297	25.5439	25.2924	24.4989	24.9139	25.1082	24.7526	-0.577391	1.38299	571	64710	0.341844	0.23725	NaN	NaN	NaN
A0A8I3MY73	A0A8I3MY73_CANLF	IFNGR1	Uncharacterized protein	yes	OK				0.5444		Cluster Basolateral-4	Cluster Basolateral	K(145.0197);N-term(145.0197)	4	2	0	2	0		Basolateral		+		cytokine-mediated signaling pathway [GO:0019221];type III interferon-mediated signaling pathway [GO:0038196]	plasma membrane [GO:0005886]	cytokine binding [GO:0019955];cytokine receptor activity [GO:0004896];type II interferon receptor activity [GO:0004906]	NaN	NaN	NaN	NaN	NaN	NaN	NaN	NaN	NaN	NaN	19.3977	18.5631	18.2277	19.2193	0.256898	0.136614	475	53144	0.398047	0.467769	NaN	NaN	0
A0A8I3MYE2	A0A8I3MYE2_CANLF	PA2G4	Proliferation-associated 2G4	no	OK			+	0.498742				C(57.0215);K(57.0215);M(15.9949);N(0.9840);N-term(145.0197);N-term(57.0215)	36	26	1	1	0							cytoplasm [GO:0005737];nucleolus [GO:0005730]	nucleic acid binding [GO:0003676];transcription corepressor activity [GO:0003714];ubiquitin protein ligase binding [GO:0031625]	24.9764	24.9764	NaN	NaN	24.3456	25.24	25.4737	25.4138	24.6537	24.2113	24.3221	25.0533	25.4249	24.8952	-0.00725784	0.00903852	394	43803	0.282151	0.339412	NaN	38.5119	NaN
A0A8I3MYK3	A0A8I3MYK3_CANLF	FAM171A2	Family with sequence similarity 171 member A2	yes	OK				NaN				K(145.0197)	8	1	0	1	0				+			membrane [GO:0016020]		NaN	NaN	NaN	NaN	NaN	NaN	NaN	20.1465	NaN	20.1465	NaN	NaN	20.1465	NaN	NaN	0	832	88167	NaN	0	NaN	NaN	18.2
A0A8I3MYK8	A0A8I3MYK8_CANLF	IST1	IST1 homolog						NaN				C(57.0215)	7	1	0	0	0						protein transport [GO:0015031]			NaN	NaN	NaN	NaN	NaN	NaN	NaN	NaN	NaN	NaN	19.4731	NaN	NaN	NaN	NaN	0	366	39921	NaN	NaN	NaN	NaN	NaN
A0A8I3MYP1	A0A8I3MYP1_CANLF	ETHE1	ETHE1 persulfide dioxygenase						0.5304				C(57.0215);N-term(57.0215)	8	4	0	0	0						glutathione metabolic process [GO:0006749];hydrogen sulfide metabolic process [GO:0070813]	mitochondrion [GO:0005739];nucleoplasm [GO:0005654]	identical protein binding [GO:0042802];iron ion binding [GO:0005506];sulfur dioxygenase activity [GO:0050313]	22.0157	21.5864	20.9726	NaN	20.6946	22.0312	21.8262	22.1335	20.94	21.2987	20.9952	21.9457	22.0046	21.1069	0.175647	0.248332	254	27800	0.316943	0.389086	NaN	NaN	NaN
A0A8I3MYR1	A0A8I3MYR1_CANLF	GCAT	Glycine C-acetyltransferase						0.491176		Cluster Basolateral-4	Cluster Basolateral		7	1	0	0	0			Apical		+	biosynthetic process [GO:0009058];threonine catabolic process [GO:0006567]		glycine C-acetyltransferase activity [GO:0008890];pyridoxal phosphate binding [GO:0030170]	NaN	NaN	NaN	NaN	NaN	NaN	NaN	NaN	NaN	NaN	19.7404	19.7059	NaN	19.7741	-0.0509272	0	441	47268	0.0169027	NaN	78	NaN	NaN
A0A8I3MYU9	A0A8I3MYU9_CANLF	GRN	Granulin precursor						NaN				C(57.0215)	7	1	0	0	0				+			extracellular region [GO:0005576];membrane [GO:0016020]	G protein-coupled receptor activity [GO:0004930]	NaN	NaN	NaN	NaN	NaN	NaN	NaN	NaN	NaN	18.1457	NaN	NaN	NaN	NaN	NaN	0	587	62913	NaN	NaN	NaN	NaN	56.1
A0A8I3MYV2	A0A8I3MYV2_CANLF	SPEN	Spen family transcriptional repressor	no	OK				0.369523	Basolateral	Cluster Basolateral-4	Cluster Basolateral	K(145.0197);N-term(57.0215)	6	2	0	1	0						negative regulation of transcription by RNA polymerase II [GO:0000122];positive regulation of neurogenesis [GO:0050769];random inactivation of X chromosome [GO:0060816];regulation of transcription by RNA polymerase II [GO:0006357];regulatory ncRNA-mediated heterochromatin formation [GO:0031048]	nucleoplasm [GO:0005654];nucleus [GO:0005634];transcription repressor complex [GO:0017053]	mRNA binding [GO:0003729];RNA polymerase II-specific DNA-binding transcription factor binding [GO:0061629];transcription corepressor activity [GO:0003714]	NaN	NaN	NaN	NaN	NaN	NaN	NaN	NaN	NaN	NaN	20.9853	20.336	NaN	21.4314	-0.770782	0	3520	384609	0.312961	NaN	NaN	NaN	NaN
A0A8I3MZ05	A0A8I3MZ05_CANLF	CHST11	Carbohydrate sulfotransferase						0.471969		Cluster Basolateral-1	Cluster Basolateral	C(57.0215)	3	2	0	0	0						apoptotic process [GO:0006915];carbohydrate biosynthetic process [GO:0016051];chondrocyte development [GO:0002063];chondroitin sulfate proteoglycan biosynthetic process [GO:0050650];developmental growth [GO:0048589];embryonic digit morphogenesis [GO:0042733];embryonic viscerocranium morphogenesis [GO:0048703];in utero embryonic development [GO:0001701];negative regulation of apoptotic process [GO…	Golgi membrane [GO:0000139]	chondroitin 4-sulfotransferase activity [GO:0047756];dermatan 4-sulfotransferase activity [GO:0001537];N-acetylgalactosamine 4-sulfate 6-O-sulfotransferase activity [GO:0050659];sulfotransferase activity [GO:0008146]	20.4118	20.8106	20.973	20.6223	20.513	NaN	NaN	20.9001	20.7195	20.7195	NaN	20.7195	20.7195	NaN	-0.161931	0.851981	352	41672	0.126533	0.0935432	NaN	NaN	NaN
A0A8I3MZ27	A0A8I3MZ27_CANLF	ST14	ST14 transmembrane serine protease matriptase	yes	OK				0.440222		Cluster Basolateral-4	Cluster Basolateral	C(57.0215);K(145.0197);N(0.9840);N-term(57.0215)	17	10	0	2	0		Basolateral	Baso	+	+	proteolysis [GO:0006508]	extracellular space [GO:0005615];membrane [GO:0016020]	serine-type endopeptidase activity [GO:0004252]	23.2138	23.0335	23.9989	24.094	23.6591	NaN	NaN	NaN	23.6591	23.6591	24.035	23.1531	23.1492	24.033	-0.346626	0.766109	948	103817	0.309524	0.224848	23	NaN	20.6
A0A8I3MZ43	A0A8I3MZ43_CANLF	TTYH3	Protein tweety homolog	yes	OK				0.493051				C(57.0215);K(145.0197);M(15.9949);N-term(57.0215)	10	6	0	3	0		Basolateral		+			chloride channel complex [GO:0034707];plasma membrane [GO:0005886]	chloride channel activity [GO:0005254]	22.7748	22.9345	22.6179	22.4162	22.1836	22.9009	22.5323	23.0772	22.463	22.8475	22.5205	22.7722	22.8569	22.6208	-0.0401058	0.113097	492	54353	0.17262	0.168239	NaN	NaN	31.7
[truncated: 1,536 more rows]
[truncated: 3 more columns]

## Sheet: Supplementary_Table_S3
Modification	Unimod ID	Type	Location	Origin
C(57.0215)	UniMod:4	Contsant	C	Alkylation by IAA
K(145.0197)	UniMod:293	Variable	K	Biotin label
N-term(57.0215)	UniMod:4	Variable	N-term	Alkylation by IAA
N(0.9840)	UniMod:7	Variable	N	Deglycosylation
M(15.9949)	UniMod:35	Variable	M	Oxidation
N-term(145.0197)	UniMod:293	Variable	Protein N-term	Biotin label
N-term(42.0106)	UniMod:1	Variable	Protein N-term	Protein acetylaation
K(57.0215)	UniMod:4	Variable	K	Alkylation by IAA
Q(-17.0265)	UniMod:28	Variable	Q	MS loss

## Sheet: Supplementary_Table_S4
Gene		Cluster	Cluster Polar	Contaminant	Significant_Polar_shift	LYPLA1	MYO1E	LAMP1	IMPDH2	PSMD11	PRC1	IGFBP7	PARP3	APMAP	PGAP1	KRT2	YARS1	DGKA	RSBN1	AP3M1	TKT	HFE	PPP1R21	DNAJC10	FMO5	PPP2R1A	WDR1	SLC22A12	CTSA	VAMP7	MRPL19		PLXNA4	SEPTIN11	PC	IL6ST	ZNF326	CPSF4	PICALM	NUP210	SNRNP70	IFNAR1	RBM25	DNAJC3	FUT8	SMC3	MYH10	ADGRF1	HSP90AA1
[truncated: 1,482 more rows]
[truncated: 1,437 more columns]
